# Supplementary material for: Global Transcriptional Regulators Fine-Tune the Translational and Metabolic Efficiency for Optimal Growth of Escherichia coli
Source: mSystems. 2021 Mar 30;6(2):e00001-21. doi: 10.1128/mSystems.00001-21 (PMC8546960; doi:10.1128/mSystems.00001-21)
Supplement: DATA SET S1 [file msystems.00001-21-sd001.xlsx]

## Sheet: Index
Global transcriptional regulators fine-tune the translational and metabolic efficiency for optimal growth of Escherichia coli
Mahesh S. Iyer et al.
Contents
FNR_gene_expression	Gene expression of fnr mutant compared to WT
ArcA_gene_expression	Gene expression of arcA mutant compared to WT
IHF_gene_expression	Gene expression of ihf mutant compared to WT
FNR comparison gene expression	Comparison of gene expression data with other available gene expression studies in E. coli K12 MG1655
ArcA comparison gene expression	Comparison of gene expression data with other available gene expression studies in E. coli K12 MG1655
IHF comparison gene expression	Comparison of gene expression data with other available gene expression studies in E. coli K12 MG1655
Regs differentially expressed	List of all global and local regulators including translational factors and sigma factors differentially expressed within KEGG pathway enriched DEGs in each mutant compared to WT
Reg enrichment fnr up DEGs	KEGG pathway enriched upregulated DEGs in fnr mutant compared to WT were analyzed for global and local regulator enrichment analysis and only these regulators that are significant are shown (Fischer's exact test P < 0.01)
Reg enrichment fnr down DEGs	KEGG pathway enriched down-regulated DEGs in fnr mutant compared to WT were analyzed for global and local regulator enrichment analysis and only these regulators that are significant are shown (Fischer's exact test P < 0.01)
Reg enrichment arcA up DEGs	KEGG pathway enriched upregulated DEGs in arcA mutant compared to WT were analyzed for global and local regulator enrichment analysis and only these regulators that are significant are shown (Fischer's exact test P < 0.01)
Reg enrichment arcA down DEGs	KEGG pathway enriched down-regulated DEGs in arcA mutant compared to WT were analyzed for global and local regulator enrichment analysis and only these regulators that are significant are shown (Fischer's exact test P < 0.01)
Reg enrichment ihf up DEGs	KEGG pathway enriched upregulated DEGs in ihf mutant compared to WT were analyzed for global and local regulator enrichment analysis and only these regulators that are significant are shown (Fischer's exact test P < 0.01)
Reg enrichment ihf down DEGs	KEGG pathway enriched down-regulated DEGs in ihf mutant compared to WT were analyzed for global and local regulator enrichment analysis and only these regulators that are significant are shown (Fischer's exact test P < 0.01)
List of metabolites	Metabolites used in the study with their source
Abs_conc of metabolites	Absolute concentrations of the metabolites analyzed in this study
Calibration	Limit of Quantification of metabolites
ME_nonME_genes_anaerobic	Predicted gene list from ME simulation detailed in methods
Transcriptome_fractions	Transcriptome fractions of combined DEGs of WT and mutants as described in methods
Primers_list	Primer sequqences used for generation and detection of knockouts
qRT-PCR_validation	qRT-PCR validation of the gene expression data
qRT-PCR_primers	Primer sequqences used for qRT-PCR
Note: DEGs represents differentially expressed genes as described in Methods section

## Sheet: FNR_gene_expression
	*Gene expression of fnr mutant compared to WT
Gene	logFC	PValue	FDR
grcA	-9.52349	1.8e-75	7.86e-72
fnr	-10.8588	6.2e-52	1.35e-48
ompW	-4.03824	2.2e-20	3.2e-17
feoA	-3.52814	4.08e-19	4.45e-16
nrdH	-3.55472	1.65e-16	1.44e-13
bssR	-3.64242	5.88e-16	4.28e-13
yhbU	-3.99661	7.15e-16	4.46e-13
ompF	-3.46906	1.19e-15	6.5e-13
feoB	-3.58665	3.14e-15	1.52e-12
feoC	-3.31245	1.05e-14	4.6e-12
acs	2.81349	5.71e-14	2.27e-11
nrdD	-3.37452	9.88e-14	3.59e-11
ynfK	-3.27172	3.64e-13	1.22e-10
sdhA	3.26019	4.99e-13	1.56e-10
nrdI	-2.87152	1.18e-12	3.42e-10
nrdG	-2.69871	2.04e-12	5.56e-10
ypfM	-3.16417	1.56e-11	4e-09
ynjE	-2.70505	2.88e-11	6.98e-09
nikD	-3.13928	1.02e-10	2.34e-08
nrdE	-3.0649	1.11e-10	2.42e-08
glpA	-2.8807	4.41e-10	8.93e-08
yecH	-2.76067	4.5e-10	8.93e-08
sdhD	3.56461	5.15e-10	9.78e-08
yciI	-2.33824	9.03e-10	1.64e-07
astC	2.41675	1.35e-09	2.36e-07
yehD	-3.05588	1.63e-09	2.73e-07
hns	-2.38902	3.27e-09	5.29e-07
nikA	-2.47725	3.66e-09	5.71e-07
sdhB	3.03515	3.9e-09	5.87e-07
sucA	2.32059	4.29e-09	6.24e-07
yoeA_1	-2.95563	4.65e-09	6.55e-07
ybfA	-2.22749	5.52e-09	7.53e-07
lpp	-2.15446	9.52e-09	1.26e-06
pepE	-2.34838	1.01e-08	1.3e-06
yciT	-2.30447	1.18e-08	1.47e-06
puuR	2.08678	1.26e-08	1.53e-06
gldA	-2.05065	1.65e-08	1.95e-06
torI	-3.13391	1.82e-08	2.09e-06
phoH	2.4161	1.88e-08	2.1e-06
ymgA	2.2339	2.66e-08	2.87e-06
astA	2.52807	2.7e-08	2.87e-06
mntS	-2.28161	4.89e-08	5.09e-06
sdhC	3.09523	5.52e-08	5.5e-06
narI	-2.34207	5.55e-08	5.5e-06
narG	-2.05624	6.63e-08	6.44e-06
lldD	1.89634	7.43e-08	7.05e-06
nrdF	-3.05006	1.2e-07	1.11e-05
ydjY	-2.79331	1.5e-07	1.37e-05
lldR	2.13559	1.56e-07	1.39e-05
narH	-2.03881	1.94e-07	1.7e-05
puuD	1.94982	2.15e-07	1.84e-05
yfcZ	-2.40623	2.58e-07	2.16e-05
yhbV	-2.45026	3.42e-07	2.81e-05
cydA	-2.11999	3.84e-07	3.06e-05
puuA	1.98371	3.86e-07	3.06e-05
ymdF	1.9944	3.93e-07	3.06e-05
ariR	2.89596	4.48e-07	3.43e-05
dmsA	-1.96179	6.37e-07	4.8e-05
yajD	-1.76898	6.52e-07	4.82e-05
yghX_2	1.78632	7.2e-07	5.24e-05
ydfZ	-6.4409	8.51e-07	6.09e-05
glnA	-1.86273	1.41e-06	9.91e-05
asnA	-2.4467	1.48e-06	0.000102205
yedP	1.66596	1.61e-06	0.00010839
narJ	-2.06891	1.61e-06	0.00010839
mgsA	-1.69625	2.13e-06	0.000141123
aldB	1.71614	2.88e-06	0.000187308
ynfE	-1.86206	2.94e-06	0.000188683
livK	-1.76007	3.15e-06	0.000199382
yfcC	-1.78511	3.29e-06	0.000205344
glnH	-1.75534	4.28e-06	0.000263056
ftnB	-1.75277	4.79e-06	0.000290497
btsT	-1.78828	5.55e-06	0.00033163
ryfB	-2.49552	6.04e-06	0.000356085
yedE	-1.60606	6.53e-06	0.000380201
yciY	-1.97048	6.76e-06	0.00038806
gltP	-1.73298	6.87e-06	0.000389553
zapB	-1.68943	7.33e-06	0.000410042
ygiN	-1.70165	7.94e-06	0.000437153
puuC	1.82182	8.01e-06	0.000437153
ybgE	-1.74665	8.19e-06	0.000441159
tauA	2.54484	8.53e-06	0.000454156
glcE	1.97854	8.78e-06	0.000461875
prpR	2.0849	9.12e-06	0.000473655
pptA	-1.94229	9.82e-06	0.000504296
topAI	-2.1933	1.13e-05	0.000569867
chbB	-1.73812	1.14e-05	0.000569867
ymfI	-2.24002	1.18e-05	0.000586026
hupA	-1.71882	1.26e-05	0.000615043
yeaQ	-1.64042	1.27e-05	0.000615043
yeeX	-1.67848	1.33e-05	0.000639652
fumD	-1.67351	1.38e-05	0.000653397
fic	1.47645	1.79e-05	0.000839539
rpmG	-1.7715	1.99e-05	0.000923733
acrZ	-1.71345	2.05e-05	0.000943276
ilvA	-2.34006	2.08e-05	0.00094487
ydjX	-2.0999	2.15e-05	0.000965483
lldP	1.76318	2.24e-05	0.000995586
yecF	-1.80864	2.43e-05	0.00107145
mgtL	-1.46227	2.5e-05	0.00109225
narK	-1.65699	3.12e-05	0.0013481
nrdA	-1.77696	3.2e-05	0.00136393
ihfB	-1.60774	3.22e-05	0.00136393
ydiE	-2.15733	3.56e-05	0.00149351
glnP	-1.54493	3.59e-05	0.00149442
ybdR	1.44595	3.66e-05	0.00150659
dinQ	-1.48858	3.74e-05	0.00152381
yddA	-2.68312	3.9e-05	0.00157574
nikB	-2.60113	4.28e-05	0.00171549
uspF	-1.65577	4.63e-05	0.00183543
aroM	1.40662	4.95e-05	0.00193256
soxS	-2.25963	4.96e-05	0.00193256
proV	-1.45231	5.03e-05	0.00194405
nupG	-1.65433	5.22e-05	0.00200047
argR	-1.41795	5.29e-05	0.00200615
gapA	-1.55311	5.37e-05	0.00202151
aroP	-1.73456	5.6e-05	0.00208832
ppnP	-1.35322	5.72e-05	0.00211456
yohC	1.42351	5.88e-05	0.002156
astB	1.94749	5.95e-05	0.00216599
glcF	1.56701	6.25e-05	0.00223821
chiP	-1.87635	6.26e-05	0.00223821
ldrA	-1.82788	6.59e-05	0.00232625
asnB	-1.61459	6.61e-05	0.00232625
yqfB	-1.64123	6.69e-05	0.00233515
pntA	-1.59811	7.29e-05	0.00252636
sucC	1.55002	7.43e-05	0.00255398
cydB	-1.55771	7.9e-05	0.00269488
livM	-1.44978	8.89e-05	0.0029784
sucB	1.47967	8.93e-05	0.0029784
slyA	-1.65583	8.94e-05	0.0029784
putA	-1.58639	9.12e-05	0.00301612
dgcT	-2.08233	0.000107345	0.003523
yhfL	-1.7778	0.000110934	0.00361364
hokD	-1.77624	0.00012284	0.00397183
ucpA	-1.462	0.000124462	0.00397846
livH	-1.42095	0.0001252	0.00397846
puuP	1.37346	0.00012578	0.00397846
yjjI	-1.84808	0.000127771	0.00400155
fadB	2.11914	0.000128343	0.00400155
glpK	-1.43587	0.000132893	0.00411404
nikE	-1.85853	0.000138604	0.0042451
glcD	1.5459	0.000139072	0.0042451
fadE	1.5404	0.000164186	0.00497689
ilvE	-1.95079	0.000183214	0.00551536
yebW	1.4183	0.000184567	0.00551805
pheL	-2.28154	0.000193885	0.0057572
glpT	-2.38877	0.000197667	0.00580001
aspA	-1.7667	0.000199214	0.00580001
ribC	-1.42475	0.000199313	0.00580001
minE	-1.55699	0.000229918	0.0065893
potB	-1.34768	0.000230498	0.0065893
ycgB	1.37798	0.00023128	0.0065893
ugpC	1.29148	0.000232475	0.0065893
tauB	2.24809	0.000251265	0.00707595
ydcY	-1.43174	0.000256744	0.0071839
cspE	-1.48677	0.000259495	0.00721462
oppA	-1.38548	0.000265199	0.00732655
ilvG_1	-1.3954	0.000278837	0.00762926
pntB	-1.46818	0.000279652	0.00762926
ychH	-1.49977	0.000286199	0.00775937
patA	1.54623	0.000293546	0.00790942
cspC	-1.31678	0.000302401	0.00809079
aidB	1.3791	0.000303984	0.00809079
nrdB	-1.38061	0.000315986	0.00835928
glnB	-1.43579	0.000319668	0.00840573
ycgZ	1.63596	0.000328846	0.00859529
focA	-1.42116	0.000343654	0.00892887
ldrC	-1.86127	0.000345986	0.00893628
yehS	-1.40082	0.000374308	0.00961091
astD	1.39171	0.000377318	0.00963153
ilvD	-2.02081	0.000415716	0.01055
fadA	1.33952	0.000446525	0.0112664
yjcH	2.34151	0.000450625	0.0113045
lrhA	-1.39176	0.000523909	0.0130678
ilvG_2	-1.51143	0.000546055	0.013488
ynaJ	-1.3964	0.000547555	0.013488
matP	-1.46482	0.000550027	0.013488
paoD	1.38426	0.000564258	0.0137597
thrL	-2.93786	0.000568479	0.0137856
ygdR	-1.33457	0.000584407	0.0140936
alsR	-2.68025	0.000588575	0.0141161
hdeA	-1.4329	0.000608379	0.0145113
yhdV	1.3414	0.000615989	0.014613
infA	-1.29087	0.000635437	0.0149929
dosP	1.38594	0.000651553	0.0152905
dsbB	-1.27622	0.00065962	0.015397
mgtS	-1.86146	0.0006659	0.0154609
tauD	1.48222	0.000677324	0.015643
sstT	-1.26476	0.000701891	0.016125
ypdK	-1.48614	0.000720207	0.0164592
pepT	-1.17558	0.000736545	0.0166822
nhaB	-1.16015	0.000738917	0.0166822
sucD	1.25719	0.00074143	0.0166822
ydeI	1.17196	0.000746088	0.0167009
maoP	-2.03811	0.000760079	0.0169273
ygeF	2.99524	0.000769994	0.0169328
dmsC	-1.35105	0.000774258	0.0169328
glpQ	-1.18553	0.000777514	0.0169328
leuE	-1.27514	0.000778515	0.0169328
paoB	1.59933	0.000779725	0.0169328
betA	1.65805	0.000810836	0.0175213
erpA	-1.25472	0.000820582	0.0176445
pgaD	-1.58167	0.00083566	0.0178807
acpP	-1.21878	0.000855597	0.0181439
tauC	1.89818	0.000860323	0.0181439
pinQ	1.22259	0.000860431	0.0181439
paoC	1.28947	0.000871906	0.0182974
ydjZ	-1.63318	0.000877343	0.0183235
nagE	-1.26118	0.000884923	0.0183937
mngR	-1.16975	0.000959392	0.0198471
hdeB	-1.56054	0.000964928	0.0198675
ydhR	-1.63191	0.000990617	0.0203007
yqhA	-1.14272	0.00103276	0.0210654
puuE	1.23257	0.00105621	0.0213515
glpD	-1.4073	0.00105916	0.0213515
yajG	-1.60521	0.00106146	0.0213515
otsA	1.22665	0.00107679	0.0215605
yagU	-1.35823	0.00110385	0.0219117
ybgA	1.14173	0.00110437	0.0219117
ugpE	1.35853	0.00111562	0.0219415
cydX	-1.3393	0.00111593	0.0219415
mhpD	2.06047	0.00113188	0.0220898
betB	1.35019	0.00113359	0.0220898
yieP	-1.21356	0.0011462	0.0222362
ydcH	-2.02842	0.00115989	0.0224023
pykA	-1.26662	0.001197	0.0230172
yghX_1	1.33446	0.00120273	0.023026
glcG	1.33406	0.00121469	0.0231533
yaiS	2.53335	0.00123765	0.0234884
fepB	-1.22805	0.00128311	0.0242458
cspA	-1.309	0.0013112	0.0246699
narY	1.52561	0.00134374	0.0251736
racC	-1.97455	0.00134953	0.0251739
potI	1.12774	0.00138303	0.0256891
yrhD	2.68398	0.00140854	0.026052
actP	1.21313	0.00142643	0.0262336
yciZ	-1.23661	0.00143626	0.0262336
yfaT	2.25307	0.00143644	0.0262336
purA	-1.2223	0.00144477	0.0262336
ynhF	-3.66028	0.00144841	0.0262336
cusC	-5.20469	0.00147329	0.0265741
rpiB	-2.3922	0.00150413	0.0270186
intZ	-1.21563	0.0015337	0.0273461
ybaA	1.15262	0.00153489	0.0273461
pgaB	-1.38917	0.00156485	0.0277462
mscL	-1.3244	0.00157218	0.0277462
yfgG	-1.65982	0.00157642	0.0277462
puuB	1.24191	0.0016238	0.0284654
recB	1.16668	0.00167081	0.0291723
bcsZ	1.31941	0.00173901	0.0302422
yddK	2.93659	0.00176364	0.0305025
katE	1.40249	0.00176796	0.0305025
tdk	-1.35629	0.00177501	0.0305036
ymgC	1.49225	0.00182569	0.0312514
trxC	-1.11178	0.00187663	0.0319565
fkpA	-1.15897	0.00188152	0.0319565
pgaA	-1.40999	0.00192564	0.0325792
polB	1.0804	0.00194648	0.0326824
potH	1.10083	0.00194671	0.0326824
glpF	-1.23407	0.00196255	0.032822
ygbE	2.02944	0.00201248	0.0335286
pinR	1.13177	0.00207839	0.0344501
ppiA	-1.04943	0.00208358	0.0344501
potC	-1.07734	0.00209909	0.034531
galE	-1.61259	0.00210429	0.034531
pqqL	-1.89814	0.00211619	0.0345962
carB	1.61032	0.00213043	0.034699
wza	2.2785	0.0021878	0.035252
tonB	-1.1413	0.00219174	0.035252
ychN	-1.04677	0.00219397	0.035252
wcaJ	1.661	0.00219669	0.035252
osmY	1.19574	0.00220945	0.035327
raiA	-2.00612	0.00224803	0.0358126
uspA	-1.13006	0.00229543	0.0364348
menF	1.07251	0.0023204	0.0366976
yfbL	2.55372	0.00233584	0.0368085
lsrR	-1.20339	0.00237647	0.037314
treF	1.25651	0.0023887	0.0373716
yfaE	-1.20427	0.00245448	0.0380694
yobF	-1.2143	0.00245918	0.0380694
ynbB	1.97482	0.00246722	0.0380694
yihG	-1.21337	0.00246819	0.0380694
yfeC	-1.32621	0.00249949	0.0384164
ymfR	3.66681	0.00250939	0.0384332
adhP	1.18039	0.00253961	0.0387601
G6336	1.1763	0.00256545	0.039018
ung	-1.11689	0.00258225	0.0391373
murQ	-1.19934	0.00259464	0.039189
mdtK	-1.07972	0.00261503	0.0393607
mhpC	1.75999	0.00265016	0.0397524
tnaB	1.50626	0.00273438	0.0408049
pdeD	1.29717	0.00273902	0.0408049
exuT	1.15344	0.00277849	0.0412521
ydeS	2.20232	0.00281301	0.0416163
ygeM	3.79778	0.00282209	0.0416163
ynjB	-1.14867	0.00284756	0.0418505
thrA	-1.23853	0.00289352	0.0423832
cysH	1.6975	0.00291363	0.0425351
glnQ	-0.989956	0.00296007	0.0430691
idlP	2.10593	0.00310114	0.0449503
agaR	-1.04195	0.00310996	0.0449503
yidE	-1.06809	0.00313647	0.0451837
mepS	-1.48298	0.00318326	0.045707
cybB	-1.01663	0.00320418	0.0458565
tdcR	3.62817	0.00321811	0.0459054
yedF	-1.35814	0.00326028	0.0463555
yhaO	-2.23121	0.00331519	0.0469832
yicH	-1.06691	0.00340102	0.0480436
osmE	-1.12839	0.00342142	0.0480593
ddpD	1.28282	0.00342415	0.0480593
ymgD	-1.32804	0.00346263	0.0484436
ybdG	-0.975909	0.00349417	0.0487286
ybgS	1.20562	0.00350696	0.0487512
ypjC	2.30692	0.00354166	0.0490772
yeeN	-1.38757	0.0036056	0.0498051
ackA	-1.10471	0.00410492	0.0528585
ppsA	1.10019	0.00643867	0.0701885
		*The list contains all genes which pass the criteria of FDR < 0.05, irrespective of fold change
		Note: ackA and ppsA genes were validated using qRT-PCR

## Sheet: ArcA_gene_expression
		*Gene expression of arcA mutant compared to WT
Gene	logFC	logCPM	PValue	FDR
arcA	-11.3872	8.73504	4.18948e-55	1.81907e-51
glcE	6.74952	7.38545	6.22534e-41	1.35152e-37
glcD	7.07716	8.61687	2.1827e-32	3.1591e-29
glcF	5.04462	7.64358	3.67535e-29	3.9896e-26
acs	5.67463	8.08101	1.20475e-25	1.0462e-22
glcG	4.85362	7.32692	6.64564e-24	4.80923e-21
yjjY	4.18922	5.28792	8.94328e-20	5.54739e-17
fadD	4.66104	9.98496	1.8282e-19	9.92256e-17
sdhA	4.16109	9.53164	2.58199e-19	1.24567e-16
fadB	5.41161	8.18781	7.50972e-18	3.26072e-15
phoH	3.44794	7.18977	1.69846e-17	6.70427e-15
astA	3.95075	4.79483	2.77561e-17	1.00431e-14
sucA	3.3533	10.2343	4.98376e-17	1.66458e-14
puuR	3.32749	7.37372	7.15314e-17	2.2185e-14
sdhD	4.52307	7.43667	1.61851e-16	4.68504e-14
sdhC	4.09824	8.11624	4.21457e-15	1.14373e-12
sucC	3.17774	9.50812	9.07105e-15	2.31685e-12
glcB	4.03446	9.06629	1.06413e-14	2.56693e-12
puuD	3.14759	8.18508	1.64187e-14	3.75211e-12
sucD	3.09721	8.9771	2.0439e-14	4.43731e-12
sdhB	4.17356	8.1943	2.81149e-14	5.81309e-12
fadE	3.6244	7.48083	3.45504e-14	6.81899e-12
yjcH	4.18591	3.00276	5.51443e-14	1.04103e-11
astC	4.58579	6.29905	5.85192e-14	1.05871e-11
sucB	2.92305	9.80905	6.56279e-14	1.13983e-11
fadA	2.8961	5.19527	4.545e-13	7.59014e-11
fadI	4.34412	8.17572	5.29577e-13	8.51639e-11
aldA	3.9719	9.39058	8.14064e-13	1.26238e-10
astD	2.74519	5.11331	1.48854e-12	2.2287e-10
lamB	2.80652	6.08361	2.64439e-12	3.82731e-10
hcaR	4.28914	6.50907	7.17279e-12	1.00465e-09
appC	-2.73798	8.75373	8.86755e-12	1.20322e-09
fadH	4.1577	6.64932	1.41056e-11	1.83768e-09
actP	2.67151	4.87495	1.43899e-11	1.83768e-09
ddpX	4.60187	3.46675	3.46702e-11	4.30109e-09
puuA	2.50444	8.24868	8.4378e-11	9.97068e-09
astB	3.11589	4.74291	8.49643e-11	9.97068e-09
puuC	3.11967	7.58243	9.60266e-11	1.09723e-08
feoB	-2.42578	9.28388	4.05662e-10	4.51637e-08
puuE	2.59442	6.34599	4.98162e-10	5.40755e-08
argT	2.55802	7.6412	5.69807e-10	6.03439e-08
oppA	-2.37871	11.884	6.84552e-10	7.07696e-08
sodB	2.53155	8.44403	1.18398e-09	1.19554e-07
puuB	2.62578	6.75882	1.35377e-09	1.33593e-07
astE	2.50125	4.08107	1.59308e-09	1.53715e-07
yjtD	2.72517	6.32624	2.47785e-09	2.33888e-07
gatD	2.33671	7.22195	4.22095e-09	3.89944e-07
dtpA	-2.32934	7.55786	5.32809e-09	4.8197e-07
fadJ	2.78249	7.18236	5.59025e-09	4.95364e-07
oppD	-2.55363	9.13121	7.10104e-09	6.16654e-07
soxS	-3.50583	3.84314	8.37082e-09	7.0392e-07
appB	-2.30056	8.06366	8.45717e-09	7.0392e-07
puuP	2.234	6.6403	8.5923e-09	7.0392e-07
bfr	2.73275	9.69879	9.24202e-09	7.43127e-07
yoeH	2.675	5.36183	1.08474e-08	8.56352e-07
yjiJ	2.46111	4.06874	1.43586e-08	1.11331e-06
feoC	-2.38456	6.19588	1.51588e-08	1.15473e-06
appA	-2.19634	7.26896	1.79715e-08	1.34539e-06
asnA	-2.91918	8.44008	2.29249e-08	1.68712e-06
feoA	-2.1301	6.09792	2.66564e-08	1.92904e-06
prpB	2.79533	2.60515	2.77515e-08	1.97536e-06
feaR	2.75791	5.53711	3.43063e-08	2.40255e-06
oppC	-2.39991	8.84206	4.16359e-08	2.86957e-06
mhpR	3.43203	6.84009	5.56039e-08	3.76144e-06
gatZ	2.14988	10.2984	5.6309e-08	3.76144e-06
lldP	3.8534	7.01653	6.28002e-08	4.13149e-06
paaJ	2.46561	5.83545	7.55871e-08	4.89849e-06
yncE	-2.46242	9.88697	8.60716e-08	5.49592e-06
ydcS	2.86323	6.18782	9.0679e-08	5.7062e-06
mdh	2.00111	9.09054	1.14012e-07	7.07199e-06
gltA	2.14997	10.5901	1.48382e-07	9.07428e-06
zraP	2.1284	3.85065	1.67765e-07	1.01172e-05
ybfA	-2.19942	9.49565	2.92175e-07	1.73784e-05
oppB	-2.01788	8.81114	3.17701e-07	1.86413e-05
yeaC	2.46278	7.2026	3.36536e-07	1.94832e-05
yoeG	2.29037	3.8039	3.57214e-07	2.04082e-05
ygeV	2.32203	6.68111	3.62588e-07	2.04462e-05
oppF	-2.54711	9.07663	4.62091e-07	2.57231e-05
fadL	2.19598	6.76501	5.56145e-07	3.05668e-05
metF	-4.13413	6.79406	6.99569e-07	3.79691e-05
dhaK	2.40991	8.39441	7.32349e-07	3.92575e-05
gatC	2.07791	8.77562	8.29216e-07	4.3908e-05
nuoM	2.07706	8.30542	1.03107e-06	5.36931e-05
malF	2.11092	5.12084	1.03874e-06	5.36931e-05
ugpB	2.54181	6.63073	1.12052e-06	5.72389e-05
ddpA	2.15502	3.70643	1.17198e-06	5.91365e-05
mocA	1.9988	4.14035	1.18491e-06	5.91365e-05
prpR	3.27584	4.86939	1.2683e-06	6.25792e-05
hyaE	-1.91634	6.457	1.4266e-06	6.95986e-05
malE	2.90973	7.84042	1.82133e-06	8.78692e-05
ydcI	2.43709	8.09201	1.89339e-06	9.03417e-05
ugpC	1.67999	5.7319	2.17989e-06	0.000102881
nuoH	2.00976	7.67739	2.66493e-06	0.000124421
fumA	2.61854	8.84907	2.82009e-06	0.000130264
paaK	2.20557	4.92597	2.97217e-06	0.00013488
mtfA	1.98827	7.42726	2.98545e-06	0.00013488
iraP	2.04513	6.43109	3.01322e-06	0.00013488
dmsB	2.05366	4.59895	3.16646e-06	0.000140293
yncI	1.79929	4.05737	3.43479e-06	0.000150645
ymgA	2.38619	4.02561	4.05638e-06	0.000176128
nuoJ	2.01957	7.08694	4.7491e-06	0.000203416
nuoN	1.8975	8.15955	4.77855e-06	0.000203416
msrB	1.88387	8.49606	5.68715e-06	0.000239744
rimL	1.60315	6.27283	6.18954e-06	0.000258413
glcA	2.86086	5.18299	7.09911e-06	0.000293565
asnB	-1.7799	8.02118	7.25073e-06	0.000297006
ykgR	3.33034	1.81645	8.28682e-06	0.000336275
nuoL	2.02934	8.73284	8.83271e-06	0.000355108
ilvB	1.59459	7.02692	9.02261e-06	0.000359415
ugpA	2.24422	3.17269	9.22214e-06	0.000364023
ndh	-1.63331	9.60379	1.05186e-05	0.000411458
malK	3.74463	7.44254	1.117e-05	0.000433038
gatR_2	1.94727	4.75925	1.36375e-05	0.000524018
ydcJ	2.74036	5.66535	1.39166e-05	0.000530053
yjjZ	-2.20756	10.2877	1.57568e-05	0.000594922
ycgZ	1.80882	4.27658	1.66714e-05	0.000624028
yqiJ	1.99699	3.13092	2.04533e-05	0.000759043
ynfF	1.51816	6.10913	2.09042e-05	0.000769203
nuoK	2.17041	5.89876	2.15905e-05	0.000787781
rihA	1.78558	5.18666	2.24332e-05	0.000811707
yddA	-3.18412	4.85471	2.39948e-05	0.000861037
yebK	1.65159	6.32485	2.61274e-05	0.000929878
hyaF	-1.76802	7.42962	2.72293e-05	0.000961216
aldB	2.38616	6.1227	2.76679e-05	0.000968821
appX	-1.89887	3.51376	3.54244e-05	0.0012305
metA	-3.47369	4.91143	4.06905e-05	0.00140221
gatY	1.63779	11.2672	4.27338e-05	0.00146103
lldR	1.72128	4.21278	4.65929e-05	0.00158052
glpF	1.46514	6.76484	5.20168e-05	0.00175083
aroM	1.62224	6.66129	5.65365e-05	0.00188832
ugpQ	1.46474	5.46064	5.77631e-05	0.00191456
metJ	-1.45257	6.65798	6.20174e-05	0.00204
hyaA	-1.72326	8.68914	6.40258e-05	0.00209023
hyaD	-1.7368	7.36314	6.70189e-05	0.00217161
gpr	1.50774	6.79945	6.84139e-05	0.00218554
yqeC	2.24809	4.93677	6.84555e-05	0.00218554
tsgA	-1.73972	6.00865	7.42043e-05	0.00235179
malT	1.74264	8.6498	7.66313e-05	0.00241111
malM	1.8241	4.68501	8.35089e-05	0.0026086
dhaL	1.73845	6.48338	8.44431e-05	0.00261894
rsd	1.50029	7.54065	8.53572e-05	0.00262852
cydD	-1.38688	6.25046	9.06595e-05	0.00277214
aceE	-1.45885	13.3784	0.000101736	0.00308906
argG	-1.9657	8.65219	0.000102568	0.00309146
ompC	-1.49784	13.028	0.000104085	0.00309146
yaiZ	1.90034	6.33682	0.000104137	0.00309146
livJ	1.52983	8.58354	0.000104662	0.00309146
fhuE	-1.52797	7.17999	0.000107711	0.00316002
sthA	1.65327	8.50739	0.00011588	0.00337686
hyaB	-1.70959	9.08087	0.000117018	0.00338729
putP	1.57021	7.41625	0.000141922	0.00408097
dmsC	1.64571	5.43542	0.000148301	0.00423633
dmlR	1.71761	5.60476	0.000164411	0.00466583
yigI	1.56705	4.9733	0.000171084	0.00482369
ugpE	1.53147	3.51256	0.000181438	0.00508261
lldD	1.49124	5.0804	0.00019081	0.00531089
yeiQ	1.45068	3.73441	0.000206358	0.00570705
cydA	-1.38117	9.47389	0.00021545	0.0059208
argF	-2.47589	7.77917	0.00022129	0.00604301
gatB	2.09881	7.10051	0.00023471	0.0063649
betI	-1.69872	4.87555	0.000236009	0.0063649
purE	-1.49587	5.52564	0.000239137	0.00640945
yqeF	3.01138	6.4518	0.000253002	0.00673948
pmrD	1.35885	5.31679	0.000256749	0.00679759
ydcD	2.43654	4.62381	0.00027672	0.00728192
nrdF	-1.33446	7.16312	0.000281391	0.00736024
rpoE	1.33116	9.02531	0.000304067	0.00790575
yehD	2.30234	6.81234	0.000311178	0.00804246
ynfG	1.57764	3.70504	0.000334926	0.00857261
cas3	1.4949	5.45731	0.000335639	0.00857261
yabI	1.24765	6.15145	0.000363341	0.00922589
dmsA	1.33918	6.65001	0.000382044	0.00964438
lgoR	1.33229	4.26733	0.000386897	0.00971045
C0293	2.18832	1.83797	0.000401766	0.0100257
nuoI	1.8083	6.6991	0.000413699	0.0102589
melR	1.25798	5.51691	0.000415837	0.0102589
csgD	1.3857	6.90909	0.000431179	0.0105773
malG	1.53697	3.88797	0.000444821	0.0108506
ycfJ	-1.79587	6.59717	0.000473242	0.0114794
adiC	-1.64448	3.48864	0.000483784	0.0116699
gatA	1.90474	8.18536	0.000497385	0.0119317
metN	-2.91181	5.04656	0.000504834	0.0119547
nrdH	-1.46679	5.939	0.000506251	0.0119547
ariR	3.13589	4.98591	0.0005066	0.0119547
mdtE	-1.41012	6.80859	0.000516015	0.012111
katG	1.28965	8.76804	0.000520224	0.0121441
cstA	1.48722	8.68445	0.000524593	0.0121807
betB	-1.3739	6.17305	0.000552401	0.0127518
cydB	-1.28238	8.97453	0.000555064	0.0127518
betT	-1.61595	6.63858	0.000581649	0.0132922
aceF	-1.35776	12.4108	0.000591684	0.0134507
argB	-2.01324	6.80895	0.000600214	0.0135736
btsS	1.39488	5.53042	0.000604635	0.0136027
aphA	1.55364	5.15109	0.000617973	0.0138311
icd	1.3427	11.3874	0.000629898	0.0140179
rmuC	1.2111	5.6484	0.000633125	0.0140179
metR	-2.33866	3.47918	0.000638689	0.0140179
racC	-1.90711	2.87547	0.000640509	0.0140179
fecI	-1.30434	8.05976	0.000642462	0.0140179
purT	-1.33172	5.86506	0.00067843	0.0147287
yejG	1.98069	9.10195	0.000691106	0.0149293
ymfE	1.8349	4.23923	0.000711642	0.0152831
ymfD	2.45424	4.64376	0.00071701	0.0152831
gltP	-1.27535	6.83447	0.000718046	0.0152831
yhaO	-2.61763	4.62002	0.000737813	0.0156272
nrdE	-1.24682	8.30495	0.000753841	0.0158892
metK	-3.20996	7.70705	0.000794211	0.0165003
xanP	-1.71287	6.83938	0.000794251	0.0165003
nuoA	1.39304	7.63365	0.000796311	0.0165003
cusC	-6.50007	6.43162	0.000800424	0.0165003
hcxA	-1.41471	4.29642	0.000801834	0.0165003
ypdK	-1.20537	6.05708	0.000812032	0.0166313
ydeN	1.3954	3.67127	0.000863302	0.0175984
ycgB	1.22063	8.34313	0.000891234	0.0180829
slp	-1.33317	8.58062	0.000941103	0.0189677
ykgE	2.19607	4.34663	0.00094358	0.0189677
nuoG	1.44205	9.31319	0.00095128	0.0190344
fruK	1.32656	4.75843	0.000966069	0.0192416
nfuA	-1.25377	6.63764	0.000981479	0.0194593
cysH	1.69967	8.85076	0.00111648	0.0220353
G6272	1.56757	2.57427	0.00116968	0.0229807
yjcF	2.17921	2.79893	0.00125452	0.0245365
ymiA	2.42901	2.37051	0.00134791	0.026245
ybgD	1.91665	1.72857	0.00135472	0.0262599
mdtF	-1.30126	8.41785	0.00138536	0.0267344
psiE	-1.1838	4.80301	0.00145059	0.0278692
ygbE	2.05843	6.19003	0.00147769	0.0282648
argA	-2.51827	7.16883	0.00148719	0.0283218
argI	-2.53637	6.86679	0.00160619	0.0304545
ftp	-1.2978	4.24568	0.00168156	0.0316008
ilvN	1.16298	4.73103	0.00168198	0.0316008
entF	-1.48509	9.25341	0.00168848	0.0316008
argD	-2.21505	7.62336	0.00169633	0.0316115
ytfJ	1.33127	3.86541	0.00170954	0.0317214
shiA	-1.21271	8.11245	0.0017418	0.0321826
napF	1.89107	2.3164	0.00178838	0.0329031
rhsC	-1.28499	6.27205	0.00190133	0.0348336
yieE	1.13909	5.8609	0.00199058	0.0363155
artJ	-2.20295	6.97926	0.0021619	0.0391689
dppB	1.09697	7.04437	0.00216503	0.0391689
aroH	-1.20819	5.43249	0.00220889	0.0397967
hyaC	-1.3806	7.51968	0.00222832	0.0399808
ygeM	3.71427	0.499746	0.00239594	0.0428113
artI	-1.39757	6.80135	0.00244045	0.0434279
mntH	-1.14389	9.41236	0.00246023	0.0436013
ybdL	-2.19566	3.64866	0.00249176	0.0439805
galS	2.17218	7.02692	0.00252862	0.0444504
malP	1.15117	8.17601	0.00262076	0.0458845
yedP	1.19172	6.17504	0.00266082	0.0463987
yqfA	1.1334	7.64751	0.00274331	0.0476458
yddB	-1.92564	4.8696	0.00276216	0.0477821
mdtJ	1.61066	2.31279	0.00278913	0.0480571
suhB	-1.1043	7.92925	0.00280851	0.0481372
icdC	1.48275	3.04	0.00281753	0.0481372
pck	1.29737	7.65526	0.00282703	0.0481372
mmuP	-1.65408	3.67618	0.00285977	0.0485045
cusB	-4.13723	4.68333	0.00289337	0.0488833
mhpD	2.05697	1.60563	0.00291086	0.0489882
	*The list contains all genes which pass the criteria of FDR < 0.05, irrespective of fold change

## Sheet: IHF_gene_expression
		*Gene expression of ihf (ihfA-ihfB) mutant compared to WT
Gene	logFC	logCPM	PValue	FDR
ihfA	-10.2833	9.13386	1.83544e-54	7.92359e-51
ihfB	-11.2111	7.93437	3.37715e-48	7.28958e-45
fimA	-8.11178	10.0217	1.38159e-37	1.98811e-34
hdeA	-6.81319	12.9493	1.47432e-33	1.59116e-30
hdeB	-7.15753	11.6726	1.08488e-30	9.36688e-28
alaE	-5.6495	6.95565	1.02313e-29	7.36139e-27
yhiD	-5.38726	7.07522	1.07536e-24	6.63192e-22
fimI	-6.73912	6.3713	5.91556e-24	3.19219e-21
ybjM	4.17579	6.13811	6.09199e-22	2.92213e-19
araC	3.95009	6.77964	8.5571e-22	3.6941e-19
fimC	-5.48614	5.16772	3.20773e-19	1.25889e-16
ogrK	4.19063	5.49827	7.85445e-19	2.82564e-16
fimD	-4.74399	6.41866	1.35508e-18	4.49992e-16
sra	-4.4315	7.58242	4.03263e-18	1.24349e-15
ycaL	3.50265	5.64888	3.52775e-17	1.01529e-14
ilvG_2	-3.80343	7.45851	7.34688e-16	1.98228e-13
gltP	-3.6201	6.49101	1.06913e-15	2.71495e-13
glnK	4.08629	5.53345	1.71592e-15	4.11534e-13
csgD	-4.45726	5.19445	3.09272e-15	7.02699e-13
sapF	3.12564	6.69056	6.08802e-15	1.3141e-12
sxy	3.16786	7.67768	7.69808e-15	1.58251e-12
glnL	3.17477	7.37341	1.36094e-14	2.67054e-12
sapD	3.01612	7.75918	4.88193e-14	9.16317e-12
sapB	2.88029	7.05027	1.08959e-13	1.9599e-11
nrdD	-3.06986	8.29881	1.33694e-13	2.30863e-11
comR	2.99235	6.34344	2.11994e-13	3.51991e-11
treF	-3.05495	5.50631	2.76765e-13	4.42516e-11
ydcS	3.55708	6.83484	4.56468e-13	7.03775e-11
hsdR	3.07839	8.6299	1.0337e-12	1.53879e-10
gltD	-2.93806	8.88825	1.81323e-12	2.60924e-10
glgS	-3.2913	8.41707	2.07149e-12	2.88472e-10
gltB	-2.97462	10.0616	2.82342e-12	3.80896e-10
amtB	3.24942	6.82518	3.99896e-12	5.23137e-10
sapC	2.74338	6.37125	5.70451e-12	7.24304e-10
bhsA	-5.31817	3.1102	5.92828e-12	7.31211e-10
yiaJ	2.89863	7.02601	6.12155e-12	7.34076e-10
ygdT	3.52029	3.11203	8.38602e-12	9.78445e-10
ydeI	-3.24671	4.24782	8.9506e-12	1.01684e-09
sapA	2.66973	7.78841	9.2788e-12	1.02709e-09
aceA	-2.99027	9.59673	9.54751e-12	1.03042e-09
aceK	-2.73431	7.51467	1.02459e-11	1.07882e-09
ynfC	2.85527	6.7254	1.28974e-11	1.32567e-09
yohP	-4.31608	4.11427	1.40267e-11	1.40821e-09
ulaG	3.00356	4.88502	2.1383e-11	2.09797e-09
dps	-3.79438	10.4474	5.15758e-11	4.94784e-09
ompF	2.81026	13.3317	8.9977e-11	8.44414e-09
btuC	2.62606	6.28287	1.15596e-10	1.06176e-08
ymgG	2.83438	5.3617	1.6711e-10	1.50294e-08
puuE	-3.47537	3.78872	2.3078e-10	2.03322e-08
aceB	-3.09627	10.0391	2.35661e-10	2.0347e-08
csgF	-7.66455	2.11728	2.44328e-10	2.06816e-08
yoeH	3.03912	5.70771	7.33758e-10	6.0916e-08
cobS	2.43375	5.9902	9.29401e-10	7.57024e-08
ilvE	-3.41004	9.49196	1.04517e-09	8.35554e-08
maeA	-2.35395	7.07888	1.09896e-09	8.58887e-08
ytfI	2.51264	4.84121	1.11415e-09	8.58887e-08
cobU	2.386	5.81064	1.16494e-09	8.82291e-08
yhjE	-3.16634	7.22559	1.50554e-09	1.10214e-07
cobT	2.25665	6.72867	1.50628e-09	1.10214e-07
glnG	2.40389	7.37027	1.72588e-09	1.24177e-07
yddA	-4.339	4.8243	1.8813e-09	1.32407e-07
glnA	2.44226	11.4319	1.9016e-09	1.32407e-07
puuB	-3.37242	4.15469	1.99846e-09	1.36942e-07
fimF	-4.23327	3.73463	2.10404e-09	1.41924e-07
fimG	-3.81935	3.31627	2.23168e-09	1.48218e-07
nrdA	-2.48981	7.90238	3.86721e-09	2.5295e-07
hemH	2.22546	6.02686	4.02885e-09	2.5959e-07
prpR	3.15425	4.75146	4.39272e-09	2.78873e-07
ycjD	2.33968	5.16125	5.51855e-09	3.45269e-07
pagP	-2.75601	4.00552	5.64676e-09	3.46102e-07
dgcZ	-2.30162	5.3749	5.69221e-09	3.46102e-07
livG	2.34162	7.85367	6.15296e-09	3.68921e-07
mtfA	2.27725	7.69333	7.12353e-09	4.21264e-07
yahO	-3.52283	7.37089	7.6103e-09	4.43968e-07
sufA	2.51721	7.23262	7.72403e-09	4.44595e-07
yebV	-2.28365	10.1858	7.99161e-09	4.53944e-07
hydN	-2.66245	4.84776	8.43979e-09	4.73176e-07
ilvG_1	-3.29546	10.4587	9.4689e-09	5.24067e-07
yciG	-3.43347	6.31824	1.22305e-08	6.58162e-07
soxS	-3.60049	3.89366	1.23097e-08	6.58162e-07
livK	2.52025	9.54848	1.23491e-08	6.58162e-07
hycA	-2.62115	5.57237	1.45246e-08	7.64668e-07
trpE	2.41823	7.13261	1.68758e-08	8.77743e-07
yiaG	-2.89503	7.51971	1.72249e-08	8.78589e-07
ygaH	2.26125	4.96775	1.72991e-08	8.78589e-07
livH	2.33998	8.15954	3.29856e-08	1.6558e-06
insI-1	2.08924	6.31137	3.57353e-08	1.77321e-06
ilvX	-2.97682	2.99584	4.69385e-08	2.30265e-06
ilvD	-3.18833	10.2304	5.35127e-08	2.58717e-06
nirC	2.62014	3.49968	5.39368e-08	2.58717e-06
mrr	2.15169	5.59886	5.83882e-08	2.76991e-06
pheT	2.09082	11.7766	6.03145e-08	2.83019e-06
nirD	3.17789	3.11562	6.63593e-08	3.08036e-06
insI-3	2.11297	5.91331	6.79363e-08	3.12001e-06
yagM	2.3565	3.45761	7.62475e-08	3.46485e-06
ysgA	-2.14909	5.87511	8.17451e-08	3.67597e-06
ysaA	2.18442	5.10374	1.08229e-07	4.81673e-06
nrdG	-2.37076	5.12031	1.14635e-07	5.04981e-06
yoeG	2.41584	3.92781	1.18233e-07	5.15567e-06
ilvA	-2.94714	9.55843	1.23431e-07	5.32851e-06
sodB	2.17213	8.17654	1.2509e-07	5.33883e-06
mcrC	2.19221	5.40958	1.26143e-07	5.33883e-06
mutH	2.25498	4.88584	1.42088e-07	5.95529e-06
gpmA	-2.16887	10.3613	1.4676e-07	6.09196e-06
yqfA	2.14206	8.44037	1.70682e-07	7.01746e-06
csgE	-2.63321	3.18507	2.15847e-07	8.79066e-06
pspF	2.07303	4.7093	2.68358e-07	1.08271e-05
ymfD	2.37271	4.62968	3.55898e-07	1.4226e-05
puuC	-2.51363	4.62551	3.75646e-07	1.48777e-05
livF	1.98895	7.81721	3.822e-07	1.49996e-05
nrdB	-1.91067	7.05894	3.91322e-07	1.52193e-05
nirB	2.66353	6.22335	3.9912e-07	1.53839e-05
hycB	-2.3467	4.55872	4.17938e-07	1.59667e-05
yhdV	-2.55522	3.60448	4.52368e-07	1.71305e-05
ulaA	3.07456	4.10189	4.61893e-07	1.73226e-05
sufB	2.30808	8.41963	4.65466e-07	1.73226e-05
yrdA	-2.06476	7.20936	4.99547e-07	1.8432e-05
insO-1	1.91961	5.24128	5.26356e-07	1.92566e-05
pmrD	1.93794	5.7808	5.38272e-07	1.9527e-05
hycC	-2.3258	5.87656	5.51291e-07	1.98327e-05
livM	2.01836	8.74809	5.93022e-07	2.11577e-05
insI-2	2.05237	5.8942	6.23809e-07	2.20736e-05
ecnB	-2.37327	9.63055	6.33812e-07	2.22452e-05
ydfE	2.37345	3.49541	7.30679e-07	2.54382e-05
ilvM	-2.97116	4.68622	8.69159e-07	3.00173e-05
betB	-2.30822	6.01202	1.05787e-06	3.62446e-05
betA	-2.56479	5.43617	1.08167e-06	3.67683e-05
ymfE	2.75133	5.0109	1.20305e-06	4.05746e-05
trpD	1.82253	7.0967	1.23102e-06	4.11911e-05
rdgC	-1.92087	5.293	1.24041e-06	4.11911e-05
gadB	-1.94192	11.7679	1.35482e-06	4.46472e-05
yoaF	1.90758	5.03391	1.5442e-06	5.05025e-05
ydeJ	-2.53447	3.90868	1.67522e-06	5.43754e-05
gadA	-2.0032	10.7945	1.75758e-06	5.66229e-05
ynbE	2.18297	3.36023	1.79913e-06	5.72777e-05
ybeD	-2.13774	8.02881	1.80444e-06	5.72777e-05
yjjJ	1.96628	5.27293	2.00014e-06	6.30262e-05
minE	-2.16938	6.34801	2.28974e-06	7.14887e-05
zraS	2.25054	4.43459	2.30182e-06	7.14887e-05
yhcN	-1.95736	5.64049	2.48813e-06	7.67234e-05
bluF	-2.23449	7.07277	2.70311e-06	8.27611e-05
sufC	1.87445	7.30703	3.08833e-06	9.38894e-05
rclA	-2.39263	3.43883	3.13857e-06	9.47496e-05
focA	-1.89957	8.30104	3.3189e-06	9.94979e-05
ykgE	2.46095	4.55707	4.19492e-06	0.000124207
metI	2.53529	7.53831	4.20066e-06	0.000124207
intF	1.77967	6.20677	4.58479e-06	0.000134643
htpX	1.80077	9.21837	4.64762e-06	0.000135334
ydgD	1.68904	7.00813	4.67103e-06	0.000135334
gatD	1.74281	6.77788	5.66671e-06	0.000163088
ydfD	3.74072	1.56645	6.01711e-06	0.000172026
sufD	1.86608	8.02988	6.47092e-06	0.000183783
cydB	1.73462	10.623	6.93482e-06	0.000195671
cydX	1.88968	5.30047	7.49455e-06	0.000210091
ybiJ	-2.19685	2.91573	8.01193e-06	0.000223145
yddB	-3.0052	4.75898	8.602e-06	0.000238044
yegW	1.90094	5.11401	9.1225e-06	0.00025084
yciI	-1.72538	7.13197	9.1892e-06	0.000251074
ygiW	-2.60207	6.05771	9.36944e-06	0.000254389
yabI	1.6747	6.49431	9.44181e-06	0.000254752
cydA	1.70817	11.1307	9.58306e-06	0.000256957
ydfB	2.67488	1.7333	1.03075e-05	0.000274675
rmf	-2.19545	12.5385	1.04252e-05	0.000276109
puuA	-1.6329	5.96693	1.11688e-05	0.000293997
betT	-2.01823	6.58763	1.1263e-05	0.00029468
ydhY	3.13055	1.66358	1.14277e-05	0.00029719
bfd	-2.61314	6.04181	1.22811e-05	0.000315833
mntH	-2.00173	9.22963	1.22909e-05	0.000315833
codA	1.84756	8.12464	1.26041e-05	0.000321963
ydbH	1.75119	6.88996	1.40299e-05	0.000356278
yjfY	-2.40262	3.35845	1.44287e-05	0.000364261
dinJ	-1.72154	7.04053	1.55975e-05	0.00039148
nrdI	-2.06298	5.72871	1.62295e-05	0.000404988
degP	1.68893	7.98123	1.6858e-05	0.000418252
yaaW	1.96101	3.16398	1.72218e-05	0.000424837
pptA	-2.11349	4.74944	1.74437e-05	0.000427866
yecH	-1.82719	4.73684	1.76078e-05	0.000429452
fnr	-1.69079	8.56488	1.88127e-05	0.000456063
ytfK	-1.61112	7.48885	1.89102e-05	0.000456063
dgt	1.57903	6.13059	2.00856e-05	0.000481719
fimH	-1.98104	4.73095	2.04762e-05	0.000488375
yihL	1.67848	5.39088	2.0763e-05	0.000492493
adhP	-1.58846	7.0574	2.12531e-05	0.000501363
sucA	1.78445	8.93203	2.28311e-05	0.000535661
ydcV	1.74181	4.07263	2.30864e-05	0.000538725
yodC	-1.62612	6.06654	2.51042e-05	0.00058266
ymcE	2.35725	2.50987	2.94832e-05	0.000679443
yjdM	-1.738	4.88574	2.95889e-05	0.000679443
mocA	2.14392	4.26169	3.12766e-05	0.000714398
yicR	1.6966	8.13115	3.18003e-05	0.000722536
yodD	-1.60939	7.5147	3.34749e-05	0.000756556
trxC	-1.67031	4.80279	3.36481e-05	0.000756556
hns	-1.67992	10.0132	3.39592e-05	0.000759594
betI	-2.05692	4.848	3.63572e-05	0.000809042
dsrB	-1.88006	6.31092	3.66535e-05	0.00081037
yhcO	-1.67706	6.18915	3.67923e-05	0.00081037
pspA	-3.72929	8.29077	3.82804e-05	0.000838866
ompX	-1.65149	10.9098	3.86526e-05	0.000842743
sufS	1.60938	7.92256	4.17616e-05	0.000905955
dhaK	2.08352	8.15599	4.2796e-05	0.000923752
gsiD	1.64999	6.74274	4.33992e-05	0.00092998
narU	-1.93113	2.80254	4.35154e-05	0.00092998
yeaO	-1.80577	4.56556	4.37805e-05	0.000931038
osmC	-1.69473	7.13932	4.6203e-05	0.000976674
ydcT	1.99313	4.38582	4.65939e-05	0.000976674
gatR_2	1.71209	4.61125	4.67549e-05	0.000976674
adiC	1.68546	5.11997	4.68315e-05	0.000976674
psiE	-1.71628	4.71249	4.80385e-05	0.000997031
yebK	1.72203	6.40781	4.94515e-05	0.00102144
yfaE	-1.89778	4.45077	5.05482e-05	0.00103913
yqjK	-1.7483	7.25082	5.57818e-05	0.00114128
ydcU	1.75861	3.72207	5.8365e-05	0.0011885
yihX	1.52548	6.57557	5.92734e-05	0.00120133
eco	-1.56532	4.99113	6.02136e-05	0.00121468
shiA	-1.57026	8.04825	6.31353e-05	0.0012677
yjiH	1.7946	3.60955	6.38143e-05	0.0012754
gadC	-1.72762	11.0924	6.48828e-05	0.00129078
ulaE	1.86075	2.87242	6.69552e-05	0.0013259
gabP	-1.78771	3.51026	7.06736e-05	0.00138647
hycE	-2.42584	6.01946	7.08095e-05	0.00138647
thiK	1.46663	6.21091	7.09774e-05	0.00138647
ydbL	1.87912	5.50077	7.42859e-05	0.00144456
napA	1.81963	4.58642	7.5991e-05	0.00147109
mtr	1.92203	5.41084	8.25196e-05	0.00159034
ygaV	2.09109	2.24957	8.33741e-05	0.00159967
hypT	1.60611	4.89446	9.62432e-05	0.00183842
lolD	1.46986	6.99597	9.97569e-05	0.00189308
ydcY	-1.50057	6.73493	9.99819e-05	0.00189308
bcp	-1.48104	6.61136	0.000102151	0.00192571
hycD	-2.08113	4.90546	0.000106669	0.00200213
ybhQ	1.57027	5.93291	0.000108981	0.00203667
tauA	1.81824	3.09749	0.000113287	0.00209683
hmp	-1.981	3.48255	0.000113395	0.00209683
hsdM	1.5313	6.74597	0.000113657	0.00209683
oppA	-1.55719	12.0858	0.000118561	0.00217799
ydfC	1.61314	3.38455	0.000120035	0.00219573
atpI	1.43083	7.48503	0.000123645	0.00225223
nrdH	-2.59381	5.76056	0.000128284	0.0023269
bssR	-1.67611	9.83937	0.000129514	0.00233938
dicB	3.14429	1.45044	0.000134568	0.00242054
yjbE	1.65402	3.26589	0.000136842	0.00245124
cbrB	1.61153	4.65306	0.000138999	0.00247957
ymdF	-1.8578	3.47028	0.000139671	0.00248132
dtpA	-1.43126	7.78526	0.000143484	0.00253776
rbsA	2.15631	8.22615	0.000144024	0.00253776
can	-1.41542	7.47641	0.000145412	0.00255181
ytfE	-3.97943	1.29978	0.000150214	0.00262316
cbrA	1.91217	3.19748	0.000150905	0.00262316
rihC	1.6045	3.79734	0.000151301	0.00262316
yqhD	1.64336	5.69848	0.000153524	0.00265105
yjhU	1.39245	6.85484	0.000155878	0.00268097
hprR	-1.64564	4.4807	0.000166502	0.00285234
metL	1.8688	8.62663	0.000170445	0.00290835
cysM	1.51987	9.51075	0.000176445	0.00299887
fepB	-1.49105	6.46374	0.000182402	0.00308796
yfjH	-1.42091	5.30873	0.000183681	0.00309747
yeeX	-1.44173	8.67158	0.000194207	0.00325854
grcA	-1.39484	14.5809	0.000194742	0.00325854
pgaB	-1.45339	5.0804	0.000198703	0.00331198
rihA	1.85465	5.25925	0.000203264	0.00337496
msrA	-1.63562	5.2701	0.000210605	0.00348345
ribC	-1.42651	7.91946	0.000211884	0.00349124
ybdJ	-1.62823	3.60652	0.000213645	0.00350686
tauB	1.70551	2.83161	0.000219132	0.00357912
cusC	-6.31635	6.47258	0.000219705	0.00357912
gsiC	1.49814	6.57984	0.000222519	0.00361134
mntS	-1.75374	10.2075	0.000241275	0.00390107
wbbH	1.50074	9.41636	0.000244826	0.00394371
gatY	1.64277	11.3044	0.000246656	0.00395841
recB	1.37024	7.7251	0.000249824	0.0039944
tcyL	1.41234	6.30048	0.000257697	0.00410508
csrA	-1.42729	10.7697	0.000260274	0.00413089
puuP	-1.57174	4.62326	0.000265791	0.0041936
ygaZ	1.3515	6.99988	0.000266198	0.0041936
yfbM	-2.30624	2.08747	0.000267139	0.0041936
ygdG	1.44025	4.37609	0.000270012	0.00422335
sufE	1.34612	5.83075	0.00027128	0.00422785
gatC	1.68133	8.49662	0.000290629	0.00451311
yfaP	-1.90245	2.62158	0.000304649	0.00471386
creC	1.47247	5.49739	0.000310934	0.00479394
yihG	-1.93453	4.4743	0.000353975	0.00543812
yigG	2.52329	1.24886	0.000355564	0.00544315
creB	1.34314	5.42173	0.000359531	0.00548443
tcyJ	2.02927	10.0641	0.000367624	0.00558814
nagK	1.35746	7.42532	0.000374537	0.00567325
insB9	2.2338	1.86926	0.000379394	0.00572672
agaI	-3.55998	0.981473	0.000381393	0.00573684
katG	1.63668	9.05524	0.000386054	0.00578679
lgoR	1.71502	4.56358	0.000394522	0.00589325
gsiB	1.72096	8.07246	0.00039849	0.005932
gcd	-1.8477	8.86519	0.00041246	0.00610189
ygdR	-1.43544	8.07843	0.000412729	0.00610189
csgA	-2.25187	2.73021	0.000414857	0.00611241
ulaD	1.72135	3.0866	0.000418215	0.00614094
caiF	1.36865	6.18882	0.000442818	0.00648015
pdeN	1.43278	5.44079	0.00044984	0.00656067
rffC	1.30189	5.52516	0.000461606	0.00669416
pspD	-2.21614	4.12928	0.000462094	0.00669416
cbpM	-1.35102	6.5342	0.000464175	0.00670182
cspC	-1.3142	12.4995	0.000475175	0.00683776
mcrB	1.50813	5.51021	0.000480884	0.00689693
insH-3	1.34058	6.61993	0.000486871	0.00694229
mscS	-1.46313	9.27122	0.000487263	0.00694229
cysH	1.86256	9.00957	0.000520636	0.00739338
yobF	-1.43836	11.4843	0.00053314	0.00754612
ycgJ	-1.93424	5.14907	0.000556546	0.00783974
eamB	-2.12585	3.11474	0.000557517	0.00783974
yjiG	1.53759	3.57765	0.000560654	0.00785826
yahK	-1.46017	7.18774	0.000574333	0.00802393
pspG	-3.36651	5.56039	0.000577116	0.0080368
aroL	1.55475	7.12152	0.000581575	0.00807286
sucB	1.40817	8.61055	0.000597336	0.00826506
lpxL	1.37616	4.92635	0.000604271	0.0083343
yhbW	-1.47619	4.64551	0.000615374	0.00846041
pdeC	-1.50835	4.06376	0.000636479	0.00872279
mglC	-1.93238	3.14555	0.000662216	0.0090468
mdtJ	2.06665	2.66783	0.00066538	0.00906134
yjdJ	-1.46637	5.10987	0.000676167	0.00917928
ymgD	1.62423	5.8591	0.000678965	0.00918837
glsA	1.53478	9.23581	0.000691813	0.00933299
allS	1.69723	2.82935	0.000698589	0.00939504
ilvL	-1.99844	7.25326	0.000722537	0.0096586
ompR	1.38996	7.08288	0.000722661	0.0096586
ybiU	-1.44253	4.18072	0.000749078	0.00997076
yibL	-1.24674	5.76763	0.000750636	0.00997076
ubiK	-1.24612	6.25883	0.000770323	0.0101991
ydiJ	1.43519	8.65812	0.000772554	0.0101991
add	-1.47533	5.43679	0.000776879	0.010225
mug	1.31864	6.44825	0.000795733	0.0104297
ynaJ	-1.39913	9.70019	0.000797269	0.0104297
amiD	1.33637	6.56125	0.00080203	0.0104603
pheS	1.27682	9.49188	0.000810014	0.0105131
envZ	1.19982	6.41367	0.000810946	0.0105131
yiaA	-1.76272	2.64388	0.000818555	0.0105596
dgcC	-2.02703	1.93689	0.000819431	0.0105596
yceB	-1.21501	6.67265	0.000834765	0.0107252
yagN	2.47734	6.78323	0.000841355	0.0107778
yciV	1.31706	6.3864	0.000852515	0.0108797
napF	1.70489	2.20578	0.000854351	0.0108797
bluR	-1.37107	6.17231	0.000858289	0.0108977
pqqL	-1.59648	6.12692	0.000872589	0.0110468
lysC	1.28927	8.50555	0.000890126	0.0112272
yedX	-1.66608	3.02728	0.000892036	0.0112272
pspC	-2.39898	5.08476	0.000899938	0.0112937
cdh	1.47954	4.04436	0.000904458	0.0113175
uspF	-1.37777	6.11346	0.000907094	0.0113177
yraH	-2.03197	2.12693	0.000924806	0.0115054
pck	1.54408	7.86554	0.000928866	0.0115227
umpG	1.22008	6.21415	0.000952822	0.011786
yffQ	-2.60862	1.75123	0.000964396	0.0118951
ygiM	1.2697	5.99062	0.00100561	0.0123681
ybaL	-1.22573	6.43756	0.00104863	0.0128607
yhhH	1.42376	2.92178	0.00106148	0.0129723
tolQ	1.22483	6.97605	0.00106375	0.0129723
sucC	1.32595	8.02366	0.0010711	0.0130252
cysI	2.45725	10.1435	0.00108269	0.0131292
fadI	1.6595	5.85249	0.00109598	0.013253
grxB	-1.64617	6.84618	0.00114308	0.013784
galP	1.44991	7.41258	0.00114979	0.0138168
coaA	-1.42855	6.00578	0.0011522	0.0138168
ygiN	-1.32024	8.86585	0.0011647	0.013928
idlP	2.73059	3.47434	0.00119355	0.0142122
yeaQ	-1.25773	10.5056	0.00119505	0.0142122
gcvR	-1.22748	6.51207	0.00121207	0.014375
dcyD	1.31922	7.05916	0.0012273	0.0145157
hsdS	1.33563	6.08658	0.00123517	0.0145689
ykfC	1.33409	4.96896	0.00126337	0.0148609
gltF	-1.34857	3.91862	0.00126761	0.0148703
ydjA	-1.35769	6.91744	0.00128256	0.0150049
yhdE	1.1728	6.33869	0.00128775	0.0150078
yihY	1.27365	6.01659	0.00128976	0.0150078
mmuM	1.18568	5.85473	0.00139509	0.0161898
creA	1.22217	5.91335	0.00140427	0.0162526
yqhC	1.31826	3.66388	0.00141736	0.0163603
gltI	-1.15755	7.262	0.00144582	0.0166035
rclR	1.76251	2.96125	0.00144949	0.0166035
tauD	1.47213	3.0749	0.00144997	0.0166035
ynfK	-1.2647	5.50196	0.00149283	0.017049
yjdN	-1.52625	3.3311	0.00151233	0.0172262
yciO	1.30129	6.92418	0.00152411	0.0173147
mhpR	1.75798	5.43991	0.00153595	0.0174034
ampG	1.37415	6.50391	0.00154966	0.0175128
rfbX	1.24458	9.53821	0.00155568	0.0175349
hybO	1.73041	7.34764	0.00157164	0.0176686
nac	1.32097	4.13048	0.00157652	0.0176775
hycH	-2.10566	3.19336	0.00158509	0.0177276
gapC_2	-1.22057	6.67116	0.00161584	0.0180248
ychH	-1.46773	10.1422	0.00162579	0.0180296
hdeD	-1.19976	10.2384	0.00163114	0.0180296
yncE	-1.92677	10.0168	0.00163244	0.0180296
pspB	-2.0542	4.54003	0.00163298	0.0180296
ygcN	1.39301	3.66175	0.00166443	0.01833
yajD	-1.19365	5.35154	0.001669	0.0183336
glcD	-1.89632	2.16649	0.00168644	0.018478
lolE	1.18493	8.11873	0.00170206	0.0185993
ychF	1.24827	7.77245	0.00170612	0.0185993
ulaF	1.58321	3.1696	0.00176077	0.0191467
lpp	-1.19213	15.5217	0.00177129	0.0192012
yohF	-1.25554	4.98996	0.00177468	0.0192012
pdxA	1.17976	7.68137	0.00180948	0.0194949
appY	2.07889	5.93992	0.00181085	0.0194949
rrrD	1.37228	2.99878	0.00181708	0.0195133
elaB	-1.19484	9.56138	0.00182531	0.019553
hha	1.32061	7.0214	0.00183066	0.0195617
ygbE	2.46888	6.56186	0.00183926	0.0195705
pdeR	1.19494	5.90418	0.00184885	0.0195705
dtd	1.32755	7.00949	0.00184909	0.0195705
mltD	1.45069	10.052	0.00184961	0.0195705
yiiD	1.17384	6.91279	0.00187279	0.0197673
ydbA_2	1.13072	7.37721	0.00189394	0.019923
kdpE	1.82928	2.98714	0.00189677	0.019923
hcxA	1.5729	5.81634	0.00191031	0.0200165
yddW	-1.21059	5.10828	0.00193218	0.0201967
ecpA	-1.68622	2.95381	0.00195195	0.020354
ygeV	1.39118	5.98424	0.00197311	0.0205251
ycaC	-1.75625	5.64899	0.00199184	0.0206702
potC	1.13352	6.45083	0.00200457	0.0207524
gltL	-1.19086	5.66324	0.00202481	0.0208698
yifB	1.29149	3.85102	0.00202992	0.0208698
yhiI	1.13321	6.36213	0.00203042	0.0208698
talA	-1.20268	7.61113	0.00207112	0.0212376
fadH	1.79474	4.59932	0.00208262	0.0213049
gloB	1.15174	6.62998	0.0021061	0.0214941
gsiA	1.90321	8.15566	0.0021245	0.0216308
gatZ	1.95671	10.1754	0.00215137	0.0218528
proX	-1.3629	4.59299	0.00216546	0.0219443
uacT	-2.36649	1.52959	0.0021783	0.0220228
xerC	1.09707	6.82376	0.00219173	0.0221067
dmlR	1.25082	5.29094	0.00221934	0.0223331
rcnA	-2.1028	2.42415	0.00224781	0.022567
puuD	-1.1738	5.47228	0.0023371	0.0233873
insH-7	1.16511	6.40464	0.00234035	0.0233873
ybjD	1.15203	5.1033	0.00235181	0.0234475
eptB	1.12261	6.65615	0.00237419	0.0236161
yjcF	1.45334	2.34003	0.00239081	0.0237267
trpB	1.33114	7.99317	0.00242795	0.02404
torS	1.11769	5.77159	0.00247309	0.0244309
chbB	-1.2127	5.3018	0.00249982	0.0246386
nuoA	1.44224	7.70182	0.00253848	0.0249627
glcA	-1.44065	2.75295	0.00256771	0.0251928
rayT	1.32348	3.54785	0.00259187	0.0253494
ytiD	3.18468	5.55177	0.00259542	0.0253494
nlpA	1.65643	8.15222	0.0026109	0.025443
hokD	-1.26981	6.11705	0.00262428	0.0255158
yjbT	-2.10923	1.83959	0.0026674	0.0258768
yhfG	-1.27759	4.19679	0.00269318	0.0260683
yehW	1.18026	5.55695	0.00271703	0.0262403
fhuC	1.35976	7.03401	0.002764	0.0266344
dinQ	-1.0941	7.14245	0.00281489	0.0270643
yfcG	-1.30009	4.42971	0.00285728	0.0274109
ybdL	2.33568	5.89518	0.00286935	0.0274464
cysA	2.01839	9.93384	0.0028737	0.0274464
mdtI	2.0335	2.32366	0.00288378	0.0274782
argP	-1.08029	6.09953	0.00288976	0.0274782
ybcM	-1.40971	5.76668	0.00293242	0.0278225
malX	1.34803	3.18692	0.00299213	0.0283268
ggt	-1.09638	6.61164	0.00302481	0.0285177
hybA	1.84467	6.48878	0.0030255	0.0285177
ykgF	1.48854	4.75599	0.00304174	0.0286018
arcA	1.21031	10.4938	0.00304768	0.0286018
ybfB	1.5176	2.54768	0.00305475	0.028606
grxD	-1.17695	7.84822	0.00310073	0.0289737
ybaT	1.19177	8.47709	0.00317452	0.0295893
cobB	1.09205	6.62631	0.00318032	0.0295893
uspD	-1.28304	5.80597	0.00319929	0.0296738
lolC	1.09602	7.58733	0.00320315	0.0296738
yabP	1.10032	6.07828	0.00335197	0.0309323
rfbD	1.10962	8.37508	0.00335333	0.0309323
cadB	-1.86315	1.60999	0.00338459	0.0311087
gabD	-1.07287	5.88475	0.00338686	0.0311087
azoR	-1.22274	4.22183	0.00339747	0.0311399
tdcB	-2.10661	1.5555	0.00349471	0.0319632
pppA	1.26881	2.92852	0.00361219	0.0329159
arfA	-1.33795	4.42888	0.00362066	0.0329159
rpiB	-2.15332	4.98804	0.00362688	0.0329159
torI	-1.98985	3.44716	0.00362936	0.0329159
agaA	-3.10094	0.687153	0.00364833	0.0329462
fecI	-2.20353	7.88908	0.00365744	0.0329462
hchA	-1.26949	6.04212	0.00366472	0.0329462
yejG	-1.60688	7.24523	0.00366996	0.0329462
mgtL	-1.59051	5.3871	0.00367086	0.0329462
yicL	-1.17547	5.01297	0.00370599	0.0331925
sgbU	-2.21784	1.11672	0.00374057	0.0334328
dppD	1.10994	7.34695	0.00377125	0.0336374
allB	-1.4878	2.988	0.00379617	0.0337898
ydeA	-1.07279	5.72857	0.00380838	0.0338288
slyA	-1.17194	8.683	0.00385663	0.0341379
ldtC	1.27632	4.70907	0.003859	0.0341379
frvB	-1.77203	1.77799	0.00390974	0.034516
trpC	1.26589	7.51574	0.00396815	0.0348919
katE	-1.0979	7.58438	0.00396848	0.0348919
ynfD	1.19777	3.68697	0.00398009	0.0349228
uhpB	1.15597	5.50483	0.00402043	0.0351709
gudP	-1.46544	2.37355	0.00403181	0.0351709
stpA	-2.0269	3.85378	0.0040328	0.0351709
hybB	1.58704	5.54027	0.00407512	0.0354325
ydfX	1.98711	1.46725	0.00407922	0.0354325
rffG	1.03256	6.85288	0.00412918	0.0357945
ppsR	-1.20467	4.37882	0.00416209	0.0360075
pgsA	1.0205	6.81343	0.00418144	0.0361026
ddlA	-1.03533	6.80678	0.00419848	0.0361774
recD	1.0492	6.44624	0.00422	0.0362903
gsk	-1.11678	5.49602	0.00425054	0.0364802
frmB	-1.21614	4.63345	0.00429157	0.0366944
ydiV	1.2163	6.6222	0.00429249	0.0366944
G6294	3.46151	1.85667	0.00438535	0.0373665
dapF	1.04066	7.3785	0.00438842	0.0373665
insH-9	1.09333	6.16978	0.00446374	0.037933
lpoB	1.09437	7.09631	0.00450717	0.0382268
folK	1.53964	2.90422	0.00452159	0.038274
cas3	1.07087	5.19406	0.00454062	0.0383598
ygiB	1.06217	7.05902	0.00457954	0.038613
dgcI	1.486	6.2198	0.00459606	0.0386768
fimB	-1.06384	6.42318	0.00469817	0.0394418
malT	1.22111	8.29887	0.00470525	0.0394418
phoH	-1.19612	4.2314	0.0047164	0.0394588
csgG	-1.14045	4.74615	0.00472989	0.0394769
rseC	1.11002	6.33809	0.00473686	0.0394769
ahr	-1.03526	6.0513	0.00476555	0.0396394
rnhB	1.27362	5.6096	0.00478608	0.0397336
yqjE	-1.08956	7.28065	0.00483551	0.040067
iadA	1.03919	6.21547	0.00487285	0.040299
ybgS	-1.41616	4.81579	0.00490281	0.0404693
yoaC	1.14569	7.67985	0.00492197	0.0405033
yhdU	1.38568	2.79775	0.0049257	0.0405033
dppF	1.10143	7.31844	0.00497561	0.0408359
yfdF	1.21063	3.67728	0.00499516	0.0409186
yjjZ	-3.2107	10.187	0.00501022	0.0409643
pgaA	-1.00534	6.51125	0.00504746	0.0411478
ycaD	-1.45322	5.47223	0.00505174	0.0411478
hprS	-1.23901	5.87736	0.00510701	0.0415197
yggL	-1.06823	6.87213	0.00525232	0.0426208
gabT	-1.03248	6.14315	0.005302	0.0429432
kbp	-1.26471	8.34873	0.00535425	0.0432852
ypaB	-5.49367	0.51166	0.00538556	0.043457
dusA	-1.09952	5.51734	0.00542526	0.043695
trpA	1.20365	7.75262	0.00543531	0.043695
ydfJ	-1.18349	3.30893	0.00545863	0.0438009
yoaE	1.13791	6.55165	0.00548863	0.0439599
melR	1.20543	5.51049	0.00557767	0.0445904
ydhS	-1.19165	6.25349	0.00559227	0.0446144
maa	1.22652	5.58268	0.00560135	0.0446144
fumB	1.69341	4.72628	0.00562678	0.0447345
yciN	-1.041	5.35962	0.00567206	0.0450115
yjgX_3	2.50776	1.65009	0.00570542	0.0451932
serA	-1.07939	11.485	0.00574022	0.045347
nrdE	-2.09402	8.13708	0.00574584	0.045347
ychN	1.10707	6.69823	0.0058255	0.0458796
ccmG	1.15988	3.18423	0.00583458	0.0458796
yaaI	1.92067	1.57814	0.0058738	0.046104
cdsA	1.13476	7.43008	0.0058872	0.0461253
ynfF	1.20088	5.9133	0.00592011	0.0462281
pgaC	-1.43526	4.17666	0.00592173	0.0462281
ybgE	1.06064	7.13338	0.00598563	0.0465732
ynfG	1.16777	3.44834	0.0059961	0.0465732
rarD	1.13171	4.55356	0.00599831	0.0465732
yphA	-1.10277	5.25126	0.0060315	0.0467468
iaaA	1.81361	7.81951	0.00605096	0.0467654
yqjD	-1.16939	7.6709	0.00605556	0.0467654
ygaP	1.13544	3.65417	0.00608031	0.0468727
yghB	1.07269	6.92016	0.00616506	0.0473677
cusB	-3.73519	4.75258	0.00616775	0.0473677
fimE	-1.42445	2.16313	0.00617744	0.0473677
ivy	-1.24323	7.83844	0.00620039	0.0474593
yaeR	-1.08377	4.51415	0.00625318	0.0477787
gatB	1.77602	6.87464	0.00632096	0.0482077
rseB	1.05142	7.87781	0.00633297	0.0482077
yhdW	1.08183	4.21008	0.00634282	0.0482077
ymgC	-1.7724	2.54525	0.00638795	0.0484536
ispD	0.988253	5.78492	0.00639763	0.0484536
pgaD	-1.21201	3.59853	0.00645001	0.048706
sdiA	1.02933	5.65401	0.00645367	0.048706
cysW	2.49719	8.99326	0.00646845	0.048706
cysU	2.79014	8.2253	0.00647609	0.048706
glnB	-1.02111	7.13532	0.0065179	0.0489353
yhcH	-1.26235	3.96826	0.00657523	0.04928
cysN	1.99171	10.1579	0.00658718	0.049284
pheP	-1.17494	5.79353	0.00663416	0.0494936
fes	1.5717	7.86152	0.00663812	0.0494936
yihM	1.26085	3.96982	0.00667477	0.049681
insG	1.08806	4.29283	0.00671148	0.0498683
		*The list contains all genes which pass the criteria of FDR < 0.05, irrespective of fold change

## Sheet: FNR comparison gene expression
Kegg_id	Pathway	Our Data	Covert	Kang	KSmyers_microarray	KSmyers_rnaseq	Stephen	Ecocyc
b1757	Amino acid metabolism	-1	-1	-1	-1	-1	Not found	Not found
b3744	Amino acid metabolism	-1	Not found	Not found	1	Not found	Not found	Not found
b3772	Amino acid metabolism	-1	Not found	Not found	Not found	Not found	Not found	Not found
b3771	Amino acid metabolism	-1	Not found	Not found	Not found	Not found	Not found	Not found
b3770	Amino acid metabolism	-1	Not found	Not found	Not found	Not found	Not found	Not found
b3870	Amino acid metabolism	-1	Not found	Not found	1	1	Not found	Not found
b4139	Amino acid metabolism	-1	Not found	Not found	Not found	Not found	Not found	Association
b0674	Amino acid metabolism	-1	Not found	Not found	Not found	Not found	Not found	Not found
b1014	Amino acid metabolism	-1	1	1	1	1	Not found	Not found
b0002	Amino acid metabolism	-1	Not found	Not found	Not found	Not found	Not found	Not found
b1302	Amino acid metabolism	1	Not found	Not found	Not found	Not found	Not found	Not found
b1301	Amino acid metabolism	1	Not found	Not found	Not found	Not found	Not found	Not found
b0312	Amino acid metabolism	1	1	Not found	Not found	Not found	Not found	Not found
b1746	Amino acid metabolism	1	Not found	Not found	Not found	Not found	Not found	Not found
b0368	Amino acid metabolism	1	Not found	Not found	Not found	Not found	Not found	Not found
b3073	Amino acid metabolism	1	1	Not found	1	1	1	Not found
b0311	Amino acid metabolism	1	Not found	Not found	Not found	Not found	Not found	Not found
b2762	Amino acid metabolism	1	Not found	Not found	Not found	Not found	Not found	Not found
b0349	Amino acid metabolism	1	Not found	Not found	Not found	Not found	Not found	Not found
b1300	Amino acid metabolism	1	Not found	Not found	Not found	Not found	Not found	Not found
b1745	Amino acid metabolism	1	Not found	Not found	Not found	Not found	Not found	Not found
b1297	Amino acid metabolism	1	Not found	Not found	Not found	Not found	Not found	Association
b0350	Amino acid metabolism	1	Not found	Not found	Not found	Not found	Not found	Not found
b1748	Amino acid metabolism	1	Not found	Not found	Not found	Not found	Not found	Not found
b1747	Amino acid metabolism	1	Not found	Not found	Not found	Not found	Not found	Not found
b2580	Base excision repair	-1	Not found	Not found	Not found	Not found	Not found	Not found
b0759	Carbohydrate metabolism	-1	Not found	Not found	1	Not found	Not found	Not found
b1896	Carbohydrate metabolism	1	1	1	1	1	1	Not found
b3519	Carbohydrate metabolism	1	Not found	Not found	Not found	Not found	Not found	Not found
b3531	Carbohydrate metabolism	1	Not found	Not found	Not found	Not found	Not found	Association
b1955	Carbohydrate metabolism	1	Not found	Not found	Not found	Not found	Not found	Not found
b3928	Cell cycle	-1	Not found	Not found	Not found	Not found	Not found	Not found
b0623	Chaperones and folding catalysts	-1	Not found	Not found	Not found	Not found	Not found	Not found
b1823	Chaperones and folding catalysts	-1	Not found	Not found	Not found	Not found	Not found	Not found
b3556	Chaperones and folding catalysts	-1	Not found	Not found	Not found	Not found	Not found	Not found
b1185	Chaperones and folding catalysts	-1	Not found	Not found	Not found	Not found	Not found	Not found
b3347	Chaperones and folding catalysts	-1	Not found	Not found	1	Not found	Not found	Not found
b2582	Chaperones and folding catalysts	-1	Not found	Not found	Not found	Not found	Not found	Not found
b3363	Chaperones and folding catalysts	-1	Not found	Not found	Not found	Not found	Not found	Not found
b1237	Chromosome-related	-1	Not found	Not found	Not found	Not found	Not found	Not found
b3361	Chromosome-related	1	Not found	1	Not found	Not found	1	Not found
b1593	Cofactor biosynthesis	-1	-1	Not found	-1	-1	-1	Not found
b1603	Cofactor biosynthesis	-1	Not found	Not found	Not found	Not found	Not found	Not found
b1602	Cofactor biosynthesis	-1	Not found	Not found	Not found	Not found	Not found	Not found
b1662	Cofactor biosynthesis	-1	Not found	Not found	Not found	Not found	Not found	Not found
b2265	Cofactor biosynthesis	1	Not found	Not found	Not found	Not found	Not found	Not found
b1174	Cytoskeleton proteins	-1	Not found	Not found	1	Not found	Not found	Not found
b0060	DNot found repair and recombiNot foundtion proteins	1	Not found	Not found	Not found	Not found	Not found	Not found
b0912	DNot found replication control	-1	Not found	Not found	Not found	Not found	Not found	Not found
b0963	Glycolysis	-1	Not found	Not found	Not found	Not found	Not found	Not found
b1779	Glycolysis	-1	Not found	Not found	Not found	Not found	Not found	Not found
b1854	Glycolysis	-1	-1	Not found	-1	-1	-1	Not found
b1478	Glycolysis	1	1	Not found	1	1	1	Not found
b3588	Glycolysis	1	1	Not found	Not found	Not found	1	Not found
b3605	Glycolysis	1	Not found	Not found	Not found	Not found	Not found	Not found
b4069	Glycolysis	1	Not found	Not found	Not found	Not found	Not found	Not found
b2820	Homologous recombiNot foundtion	1	Not found	Not found	Not found	Not found	Not found	Not found
b2241	Lipid and steroid metabolism	-1	Not found	-1	Not found	Not found	Not found	Association
b3926	Lipid and steroid metabolism	-1	Not found	1	Not found	Not found	Not found	Not found
b3426	Lipid and steroid metabolism	-1	Not found	Not found	Not found	Not found	Not found	Not found
b2239	Lipid and steroid metabolism	-1	Not found	Not found	-1	Not found	Not found	Association
b3845	Lipid and steroid metabolism	1	Not found	1	Not found	Not found	Not found	Not found
b0221	Lipid and steroid metabolism	1	Not found	Not found	Not found	Not found	Not found	Not found
b1409	Lipid and steroid metabolism	1	Not found	Not found	Not found	Not found	Not found	Not found
b3846	Lipid and steroid metabolism	1	Not found	1	Not found	Not found	Not found	Not found
b2579	Not annotated to pathway	-1	-1	-1	-1	-1	-1	Association
b1541	Not annotated to pathway	-1	-1	-1	-1	-1	-1	Association
b1256	Not annotated to pathway	-1	-1	Not found	1	Not found	Not found	Association
b4602	Not annotated to pathway	-1	Not found	Not found	Not found	Not found	Not found	Not found
b0836	Not annotated to pathway	-1	-1	-1	-1	-1	-1	Not found
b2673	Not annotated to pathway	-1	Not found	Not found	Not found	Not found	Not found	Not found
b4606	Not annotated to pathway	-1	Not found	Not found	Not found	Not found	Not found	Not found
b4501	Not annotated to pathway	-1	Not found	Not found	Not found	Not found	Not found	Not found
b2111	Not annotated to pathway	-1	-1	Not found	Not found	Not found	Not found	Not found
b1995	Not annotated to pathway	-1	Not found	Not found	Not found	Not found	Not found	Not found
b0001	Not annotated to pathway	-1	Not found	Not found	Not found	Not found	Not found	Not found
b2674	Not annotated to pathway	-1	Not found	Not found	Not found	Not found	Not found	Not found
b1751	Not annotated to pathway	-1	-1	-1	-1	-1	Not found	Not found
b1906	Not annotated to pathway	-1	-1	-1	Not found	Not found	-1	Not found
b4089	Not annotated to pathway	-1	Not found	Not found	Not found	Not found	Not found	Not found
b4607	Not annotated to pathway	-1	Not found	Not found	Not found	Not found	Not found	Not found
b3159	Not annotated to pathway	-1	-1	Not found	-1	-1	Not found	Not found
b2343	Not annotated to pathway	-1	-1	Not found	Not found	Not found	Not found	Not found
b1251	Not annotated to pathway	-1	Not found	Not found	Not found	Not found	Not found	Not found
b1284	Not annotated to pathway	-1	Not found	Not found	Not found	Not found	Not found	Not found
b4705	Not annotated to pathway	-1	Not found	Not found	Not found	Not found	Not found	Not found
b2598	Not annotated to pathway	-1	Not found	Not found	Not found	Not found	Not found	Not found
b1143	Not annotated to pathway	-1	Not found	Not found	Not found	Not found	Not found	Not found
b3110	Not annotated to pathway	-1	Not found	Not found	Not found	Not found	Not found	Not found
b0699	Not annotated to pathway	-1	Not found	Not found	Not found	Not found	Not found	Not found
b4566	Not annotated to pathway	-1	Not found	Not found	Not found	Not found	Not found	Not found
b1705	Not annotated to pathway	-1	Not found	Not found	Not found	Not found	Not found	Not found
b1677	Not annotated to pathway	-1	Not found	Not found	Not found	Not found	Not found	Not found
b1750	Not annotated to pathway	-1	-1	-1	-1	-1	Not found	Not found
b1025	Not annotated to pathway	-1	Not found	Not found	Not found	Not found	Not found	Not found
b3764	Not annotated to pathway	-1	Not found	Not found	Not found	Not found	Not found	Not found
b1426	Not annotated to pathway	-1	Not found	Not found	Not found	Not found	Not found	Not found
b1351	Not annotated to pathway	-1	Not found	Not found	Not found	Not found	Not found	Not found
b4595	Not annotated to pathway	-1	Not found	Not found	Not found	Not found	Not found	Not found
b0681	Not annotated to pathway	-1	-1	Not found	Not found	Not found	Not found	Not found
b4599	Not annotated to pathway	-1	Not found	Not found	Not found	Not found	Not found	Not found
b4423	Not annotated to pathway	-1	Not found	Not found	Not found	Not found	Not found	Not found
b4380	Not annotated to pathway	-1	-1	Not found	-1	-1	-1	Not found
b4419	Not annotated to pathway	-1	Not found	Not found	Not found	Not found	Not found	Not found
b1915	Not annotated to pathway	-1	Not found	Not found	Not found	Not found	Not found	Not found
b4354	Not annotated to pathway	-1	-1	Not found	Not found	Not found	-1	Not found
b2298	Not annotated to pathway	-1	-1	Not found	Not found	-1	Not found	Not found
b3369	Not annotated to pathway	-1	Not found	Not found	Not found	Not found	Not found	Not found
b1562	Not annotated to pathway	-1	Not found	Not found	Not found	Not found	Not found	Not found
b0410	Not annotated to pathway	-1	Not found	Not found	Not found	Not found	Not found	Not found
b1902	Not annotated to pathway	-1	Not found	Not found	Not found	Not found	Not found	Not found
b0735	Not annotated to pathway	-1	1	1	1	1	1	Not found
b4077	Not annotated to pathway	-1	Not found	Not found	Not found	Not found	Not found	Not found
b0762	Not annotated to pathway	-1	Not found	Not found	Not found	Not found	Not found	Not found
b3029	Not annotated to pathway	-1	Not found	Not found	Not found	Not found	Not found	Not found
b2007	Not annotated to pathway	-1	Not found	Not found	Not found	Not found	Not found	Not found
b1675	Not annotated to pathway	-1	Not found	Not found	Not found	Not found	Not found	Not found
b2504	Not annotated to pathway	-1	Not found	Not found	Not found	Not found	Not found	Not found
b1376	Not annotated to pathway	-1	Not found	Not found	Not found	Not found	-1	Not found
b2900	Not annotated to pathway	-1	Not found	Not found	Not found	Not found	Not found	Not found
b1795	Not annotated to pathway	-1	Not found	1	Not found	Not found	1	Not found
b1752	Not annotated to pathway	-1	-1	-1	-1	-1	Not found	Not found
b1667	Not annotated to pathway	-1	Not found	Not found	Not found	Not found	Not found	Not found
b1929	Not annotated to pathway	-1	-1	-1	Not found	Not found	Not found	Not found
b0434	Not annotated to pathway	-1	Not found	Not found	Not found	Not found	Not found	Not found
b1021	Not annotated to pathway	-1	Not found	Not found	Not found	Not found	Not found	Not found
b3509	Not annotated to pathway	-1	Not found	1	Not found	Not found	Not found	Not found
b3768	Not annotated to pathway	-1	Not found	Not found	Not found	Not found	Not found	Not found
b1205	Not annotated to pathway	-1	Not found	Not found	Not found	Not found	Not found	Not found
b4613	Not annotated to pathway	-1	Not found	Not found	Not found	Not found	Not found	Not found
b4680	Not annotated to pathway	-1	Not found	Not found	Not found	Not found	Not found	Not found
b0956	Not annotated to pathway	-1	Not found	Not found	Not found	Not found	Not found	Not found
b4702	Not annotated to pathway	-1	Not found	Not found	Not found	Not found	Not found	Not found
b2426	Not annotated to pathway	-1	Not found	Not found	Not found	Not found	Not found	Not found
b3510	Not annotated to pathway	-1	Not found	1	Not found	Not found	Not found	Not found
b1446	Not annotated to pathway	-1	Not found	Not found	Not found	Not found	Not found	Not found
b1024	Not annotated to pathway	-1	Not found	Not found	Not found	Not found	Not found	Not found
b2124	Not annotated to pathway	-1	Not found	Not found	Not found	Not found	Not found	Not found
b1332	Not annotated to pathway	-1	1	Not found	Not found	1	1	Not found
b3767	Not annotated to pathway	-1	Not found	1	Not found	Not found	Not found	Not found
b2289	Not annotated to pathway	-1	Not found	Not found	Not found	Not found	-1	Not found
b1983	Not annotated to pathway	-1	Not found	Not found	Not found	Not found	Not found	Not found
b0287	Not annotated to pathway	-1	Not found	Not found	Not found	Not found	Not found	Not found
b1930	Not annotated to pathway	-1	-1	Not found	Not found	Not found	Not found	Not found
b0391	Not annotated to pathway	-1	Not found	Not found	Not found	Not found	-1	Not found
b4515	Not annotated to pathway	-1	Not found	Not found	1	Not found	Not found	Not found
b2833	Not annotated to pathway	-1	Not found	Not found	Not found	Not found	1	Not found
b1171	Not annotated to pathway	-1	Not found	Not found	Not found	Not found	Not found	Not found
b2398	Not annotated to pathway	-1	Not found	Not found	Not found	Not found	Not found	Not found
b3089	Not annotated to pathway	-1	Not found	Not found	Not found	Not found	-1	Not found
b0156	Not annotated to pathway	-1	Not found	Not found	Not found	Not found	Not found	Not found
b4596	Not annotated to pathway	-1	Not found	Not found	Not found	Not found	Not found	Not found
b1094	Not annotated to pathway	-1	Not found	Not found	Not found	Not found	Not found	Not found
b2442	Not annotated to pathway	-1	Not found	Not found	Not found	Not found	Not found	Not found
b1824	Not annotated to pathway	-1	Not found	Not found	Not found	Not found	Not found	Not found
b3755	Not annotated to pathway	-1	Not found	Not found	Not found	Not found	Not found	Not found
b3862	Not annotated to pathway	-1	Not found	Not found	Not found	Not found	Not found	Not found
b2236	Not annotated to pathway	-1	Not found	1	1	1	Not found	Not found
b3002	Not annotated to pathway	-1	Not found	Not found	Not found	1	Not found	Not found
b3495	Not annotated to pathway	-1	Not found	Not found	Not found	Not found	Not found	Not found
b1739	Not annotated to pathway	-1	Not found	1	Not found	Not found	1	Not found
b3685	Not annotated to pathway	-1	Not found	Not found	Not found	Not found	Not found	Not found
b3655	Not annotated to pathway	-1	Not found	Not found	Not found	Not found	Not found	Not found
b1219	Not annotated to pathway	-1	Not found	Not found	Not found	Not found	Not found	Not found
b1418	Not annotated to pathway	-1	Not found	Not found	Not found	1	Not found	Not found
b1374	Not annotated to pathway	1	Not found	Not found	Not found	Not found	Not found	Not found
b0707	Not annotated to pathway	1	Not found	Not found	Not found	Not found	Not found	Not found
b0456	Not annotated to pathway	1	Not found	Not found	Not found	Not found	Not found	Not found
b1536	Not annotated to pathway	1	1	Not found	Not found	1	1	Not found
b0609	Not annotated to pathway	1	Not found	Not found	Not found	Not found	Not found	Not found
b4376	Not annotated to pathway	1	1	1	1	1	1	Not found
b0753	Not annotated to pathway	1	1	Not found	Not found	1	1	Not found
b1545	Not annotated to pathway	1	Not found	Not found	Not found	Not found	Not found	Not found
b1815	Not annotated to pathway	1	Not found	Not found	Not found	Not found	Not found	Not found
b2977	Not annotated to pathway	1	Not found	Not found	Not found	Not found	Not found	Not found
b2999	Not annotated to pathway	1	Not found	Not found	Not found	Not found	Not found	Not found
b3267	Not annotated to pathway	1	Not found	Not found	Not found	1	Not found	Not found
b1188	Not annotated to pathway	1	Not found	1	1	1	1	Not found
b4187	Not annotated to pathway	1	Not found	Not found	Not found	Not found	Not found	Not found
b0283	Not annotated to pathway	1	Not found	Not found	Not found	Not found	Not found	Not found
b0390	Not annotated to pathway	1	Not found	Not found	Not found	Not found	Not found	Not found
b1837	Not annotated to pathway	1	Not found	Not found	Not found	Not found	Not found	Not found
b2135	Not annotated to pathway	1	1	Not found	Not found	Not found	Not found	Not found
b0608	Not annotated to pathway	1	Not found	Not found	Not found	1	1	Not found
b1167	Not annotated to pathway	1	Not found	Not found	Not found	1	Not found	Not found
b1164	Not annotated to pathway	1	Not found	Not found	Not found	1	Not found	Not found
b2047	Not annotated to pathway	1	Not found	Not found	Not found	Not found	Not found	Not found
b3000	Not annotated to pathway	1	Not found	Not found	Not found	Not found	1	Not found
b4518	Not annotated to pathway	1	Not found	Not found	Not found	Not found	Not found	Not found
b2749	Not annotated to pathway	1	Not found	Not found	Not found	Not found	Not found	Not found
b4722	Not annotated to pathway	1	Not found	Not found	Not found	Not found	Not found	Association
b1504	Not annotated to pathway	1	Not found	1	Not found	Not found	Not found	Not found
b1165	Not annotated to pathway	1	1	Not found	Not found	1	Not found	Not found
b2229	Not annotated to pathway	1	Not found	Not found	Not found	Not found	Not found	Not found
b2650	Not annotated to pathway	1	Not found	Not found	Not found	Not found	Not found	Not found
b4068	Not annotated to pathway	1	-1	Not found	Not found	Not found	Not found	Not found
b1020	Not annotated to pathway	1	Not found	Not found	Not found	Not found	Not found	Not found
b0364	Not annotated to pathway	1	Not found	Not found	Not found	Not found	Not found	Not found
b2271	Not annotated to pathway	1	Not found	Not found	Not found	Not found	Not found	Not found
b4612	Not annotated to pathway	1	Not found	Not found	Not found	Not found	Not found	Not found
b1166	Not annotated to pathway	1	1	Not found	Not found	1	Not found	Not found
b1471	Not annotated to pathway	1	Not found	Not found	Not found	Not found	Not found	Not found
b2850	Not annotated to pathway	1	Not found	Not found	Not found	Not found	Not found	Not found
b3119	Not annotated to pathway	1	Not found	Not found	Not found	Not found	Not found	Not found
b1150	Not annotated to pathway	1	Not found	Not found	Not found	Not found	Not found	Not found
b2857	Not annotated to pathway	1	Not found	Not found	Not found	Not found	Not found	Not found
b3945	Other central metabolism enzymes	-1	-1	-1	-1	-1	-1	Not found
b2428	Other central metabolism enzymes	-1	Not found	Not found	Not found	Not found	Not found	Not found
b4237	Other enzymes	-1	Not found	Not found	Not found	Not found	Not found	Association
b1461	Other enzymes	-1	Not found	Not found	Not found	Not found	Not found	Not found
b1023	Other enzymes	-1	Not found	Not found	Not found	Not found	Not found	Not found
b1489	Other enzymes	1	Not found	Not found	Not found	Not found	Not found	Not found
b1732	Other enzymes	1	1	Not found	1	1	1	Not found
b0733	Oxidative phosphorylation	-1	1	1	1	1	1	Association
b4090	Pentose phosphate metabolism	-1	Not found	Not found	Not found	Not found	Not found	Not found
b3158	Peptidases	-1	-1	Not found	-1	-1	-1	Not found
b4021	Peptidases	-1	-1	-1	-1	-1	-1	Not found
b1494	Peptidases	-1	Not found	Not found	Not found	Not found	Not found	Not found
b2175	Peptidases	-1	Not found	Not found	Not found	Not found	Not found	Not found
b1127	Peptidases	-1	-1	Not found	Not found	Not found	-1	Association
b1298	Peptidases	1	Not found	Not found	Not found	Not found	Not found	Not found
b4238	Purine metabolism	-1	Not found	-1	Not found	Not found	-1	Association
b2675	Purine metabolism	-1	Not found	Not found	Not found	Not found	Not found	Not found
b2676	Purine metabolism	-1	Not found	Not found	Not found	Not found	Not found	Not found
b2234	Purine metabolism	-1	1	1	1	1	1	Not found
b2235	Purine metabolism	-1	1	1	1	1	1	Not found
b4177	Purine metabolism	-1	Not found	Not found	Not found	Not found	-1	Not found
b0284	Purine metabolism	1	Not found	Not found	Not found	Not found	Not found	Not found
b0285	Purine metabolism	1	Not found	Not found	Not found	Not found	Not found	Not found
b1238	Pyrimidine metabolism	-1	Not found	Not found	Not found	Not found	Not found	Not found
b0033	Pyrimidine metabolism	1	Not found	Not found	Not found	Not found	Not found	Not found
b3636	Ribosome	-1	Not found	Not found	Not found	Not found	Not found	Not found
b2597	Ribosome biogenesis	-1	Not found	Not found	Not found	Not found	Not found	Not found
b0729	TCA cycle and aNot foundplerotic enzymes	1	Not found	1	1	1	Not found	Association
b0727	TCA cycle and aNot foundplerotic enzymes	1	Not found	1	1	1	Not found	Association
b2979	TCA cycle and aNot foundplerotic enzymes	1	Not found	Not found	Not found	Not found	Not found	Not found
b0728	TCA cycle and aNot foundplerotic enzymes	1	1	1	1	1	Not found	Association
b4467	TCA cycle and aNot foundplerotic enzymes	1	Not found	Not found	Not found	Not found	Not found	Not found
b4468	TCA cycle and aNot foundplerotic enzymes	1	Not found	Not found	Not found	Not found	Not found	Not found
b0726	TCA cycle and aNot foundplerotic enzymes	1	Not found	1	1	1	Not found	Association
b0724	TCA cycle and aNot foundplerotic enzymes	1	Not found	1	1	1	Not found	Association
b0721	TCA cycle and aNot foundplerotic enzymes	1	1	1	1	1	Not found	Association
b0723	TCA cycle and aNot foundplerotic enzymes	1	Not found	1	1	1	Not found	Association
b0722	TCA cycle and aNot foundplerotic enzymes	1	Not found	1	1	1	Not found	Association
b1334	Transcription factors	-1	-1	-1	Not found	Not found	-1	Association
b4062	Transcription factors	-1	Not found	Not found	Not found	Not found	Not found	Association
b4000	Transcription factors	-1	Not found	Not found	Not found	Not found	Not found	Not found
b1642	Transcription factors	-1	Not found	Not found	Not found	Not found	Not found	Not found
b3237	Transcription factors	-1	Not found	Not found	Not found	Not found	Not found	Not found
b1512	Transcription factors	-1	Not found	Not found	Not found	Not found	Not found	Not found
b0730	Transcription factors	-1	Not found	Not found	Not found	Not found	Not found	Not found
b3131	Transcription factors	-1	Not found	Not found	Not found	Not found	Not found	Not found
b0330	Transcription factors	1	Not found	Not found	Not found	Not found	Not found	Not found
b1299	Transcription factors	1	Not found	Not found	Not found	Not found	Not found	Not found
b3604	Transcription factors	1	Not found	Not found	Not found	Not found	Not found	Not found
b0884	Translation factors	-1	Not found	Not found	Not found	Not found	Not found	Not found
b3409	Transport	-1	Not found	Not found	-1	-1	Not found	Association
b3408	Transport	-1	Not found	Not found	Not found	Not found	Not found	Association
b0929	Transport	-1	Not found	Not found	-1	-1	Not found	Not found
b3410	Transport	-1	Not found	Not found	Not found	Not found	Not found	Association
b3479	Transport	-1	Not found	-1	-1	-1	Not found	Association
b1496	Transport	-1	Not found	Not found	Not found	Not found	Not found	Not found
b3477	Transport	-1	Not found	-1	-1	-1	Not found	Association
b3476	Transport	-1	Not found	-1	-1	-1	Not found	Association
b2240	Transport	-1	Not found	Not found	-1	Not found	Not found	Association
b0894	Transport	-1	-1	-1	-1	-1	-1	Association
b1587	Transport	-1	-1	-1	-1		-1	Association
b3480	Transport	-1	Not found	-1	-1	-1	Not found	Association
b3458	Transport	-1	Not found	-1	Not found	Not found	-1	Not found
b0811	Transport	-1	Not found	Not found	1	1	1	Not found
b1738	Transport	-1	Not found	Not found	Not found	Not found	Not found	Not found
b0112	Transport	-1	Not found	Not found	Not found	Not found	Not found	Not found
b1223	Transport	-1	Not found	Not found	-1	-1	Not found	Association
b2964	Transport	-1	Not found	Not found	Not found	Not found	Not found	Not found
b0810	Transport	-1	Not found	Not found	1	1	1	Not found
b2677	Transport	-1	1	Not found	Not found	Not found	Not found	Not found
b3456	Transport	-1	Not found	-1	Not found	Not found	-1	Not found
b0904	Transport	-1	Not found	Not found	-1	Not found	Not found	Association
b3457	Transport	-1	Not found	-1	Not found	Not found	-1	Not found
b1243	Transport	-1	Not found	Not found	Not found	Not found	Not found	Not found
b0896	Transport	-1	-1	-1	-1	-1	-1	Association
b1125	Transport	-1	Not found	Not found	Not found	Not found	-1	Not found
b3291	Transport	-1	Not found	Not found	Not found	Not found	Not found	Not found
b1798	Transport	-1	Not found	Not found	Not found	Not found	Not found	Not found
b0679	Transport	-1	Not found	Not found	Not found	Not found	Not found	Not found
b3927	Transport	-1	Not found	1	Not found	Not found	Not found	Not found
b0592	Transport	-1	Not found	Not found	Not found	Not found	Not found	Not found
b1186	Transport	-1	Not found	Not found	Not found	Not found	Not found	Not found
b1754	Transport	-1	-1	-1	-1	-1	Not found	Not found
b1252	Transport	-1	Not found	Not found	Not found	Not found	Not found	Not found
b1663	Transport	-1	Not found	Not found	Not found	Not found	Not found	Not found
b1124	Transport	-1	Not found	Not found	Not found	Not found	-1	Not found
b0856	Transport	1	Not found	1	1	1	Not found	Not found
b0857	Transport	1	Not found	1	1	1	Not found	Not found
b3093	Transport	1	Not found	Not found	Not found	Not found	Not found	Not found
b4067	Transport	1	Not found	Not found	Not found	Not found	Not found	Not found
b1484	Transport	1	Not found	Not found	Not found	Not found	Not found	Not found
b3450	Transport	1	Not found	Not found	Not found	Not found	Not found	Not found
b3451	Transport	1	Not found	Not found	Not found	Not found	Not found	Not found
b1296	Transport	1	-1	Not found	Not found	Not found	Not found	Association
b3709	Transport	1	-1	Not found	Not found	Not found	Not found	Not found
b3603	Transport	1	Not found	Not found	Not found	Not found	Not found	Not found
b0367	Transport	1	Not found	Not found	Not found	Not found	Not found	Not found
b0366	Transport	1	Not found	Not found	Not found	Not found	Not found	Not found
b2062	Transport	1	Not found	Not found	Not found	Not found	Not found	Not found
b0365	Transport	1	Not found	Not found	Not found	Not found	Not found	Not found
b0572	Two-component system	-1	Not found	Not found	Not found	Not found	Not found	Not found
b1227	Two-component system	-1	-1	Not found	-1	-1	Not found	Association
b1226	Two-component system	-1	-1	Not found	-1	-1	-1	Association
b1224	Two-component system	-1	-1	Not found	-1	-1	-1	Association
b1225	Two-component system	-1	-1	Not found	-1	-1	-1	Association
b0734	Two-component system	-1	1	1	1	1	1	Association
b2553	Two-component system	-1	Not found	Not found	Not found	Not found	Not found	Not found
b1467	Two-component system	1	Not found	Not found	Not found	Not found	Not found	Not found
Table:	Mapping with previous gene expression datasets
Fold change direction : 1 Positive ; -1 Negative
Association: Publicly available dataset describing the regulon of FNR a) gene expression data b) reporter studies c) computational binding studies d) experimentally derived binding
Covert data , PMID: 15129285; Kang data, PMID: 15659690 ; KS_Myers datasets, PMID: 23818864 ; Stephen data, PMID: 24699140
Only the significant DE genes in each of the dataset has been represented here (FDR < 0.05 or FC ≥2 / =< 0.5)
KEGG Pathway mapping as defined in methods section

## Sheet: ArcA comparison gene expression
Kegg_id	Pathway	Our Data	Covert	Park	Stephen	Ecocyc
b1748	Amino acid metabolism	1	1	1	1	Not found
b1747	Amino acid metabolism	1	1	1	Not found	Not found
b1300	Amino acid metabolism	1	Not found	1	Not found	Association
b1745	Amino acid metabolism	1	1	1	Not found	Not found
b1746	Amino acid metabolism	1	1	1	Not found	Not found
b1301	Amino acid metabolism	1	Not found	1	Not found	Association
b1297	Amino acid metabolism	1	1	1	1	Association
b1744	Amino acid metabolism	1	1	1	Not found	Not found
b0350	Amino acid metabolism	1	Not found	1	Not found	Not found
b0312	Amino acid metabolism	-1	1	1	Not found	Association
b3744	Amino acid metabolism	-1	Not found	1	Not found	Not found
b1302	Amino acid metabolism	1	Not found	Not found	Not found	Association
b1397	Amino acid metabolism	1	Not found	Not found	Not found	Not found
b1398	Amino acid metabolism	1	Not found	Not found	Not found	Not found
b2762	Amino acid metabolism	1	Not found	Not found	Not found	Not found
b3671	Amino acid metabolism	1	Not found	Not found	Not found	Not found
b3670	Amino acid metabolism	1	Not found	Not found	Not found	Not found
b1704	Amino acid metabolism	-1	Not found	Not found	Not found	Not found
b0674	Amino acid metabolism	-1	Not found	Not found	Not found	Not found
b3172	Amino acid metabolism	-1	Not found	Not found	Not found	Not found
b3959	Amino acid metabolism	-1	Not found	Not found	Not found	Not found
b0600	Amino acid metabolism	-1	Not found	Not found	Not found	Not found
b3359	Amino acid metabolism	-1	Not found	Not found	Not found	Not found
b0273	Amino acid metabolism	-1	Not found	Not found	1	Not found
b2818	Amino acid metabolism	-1	Not found	Not found	Not found	Not found
b4254	Amino acid metabolism	-1	Not found	Not found	1	Not found
b2942	Amino acid metabolism	-1	Not found	Not found	Not found	Not found
b4013	Amino acid metabolism	-1	Not found	Not found	Not found	Not found
b2899	Bacterial toxins	1	Not found	Not found	Not found	Not found
b2533	Biosynthesis of other secondary metabolites	-1	Not found	Not found	Not found	Not found
b0980	Carbohydrate metabolism	-1	Not found	-1	Not found	Association
b2091	Carbohydrate metabolism	1	Not found	Not found	Not found	Association
b2095	Carbohydrate metabolism	1	Not found	Not found	Not found	Association
b2096	Carbohydrate metabolism	1	Not found	Not found	Not found	Association
b2168	Carbohydrate metabolism	1	Not found	Not found	Not found	Not found
b1955	Carbohydrate metabolism	1	Not found	Not found	Not found	Not found
b3417	Carbohydrate metabolism	1	Not found	Not found	1	Not found
b3962	Cofactor biosynthesis	1	1	1	1	Not found
b3336	Cofactor biosynthesis	1	Not found	Not found	1	Not found
b4055	Cofactor biosynthesis	1	Not found	Not found	Not found	Not found
b0586	Cofactor biosynthesis	-1	Not found	Not found	Not found	Not found
b4069	Glycolysis	1	1	1	1	Not found
b2976	Glycolysis	1	1	1	1	Association
b1415	Glycolysis	1	1	1	1	Association
b3605	Glycolysis	1	1	1	Not found	Association
b3403	Glycolysis	1	Not found	1	Not found	Not found
b0115	Glycolysis	-1	Not found	1	1	Association
b0114	Glycolysis	-1	Not found	1	1	Association
b3588	Glycolysis	1	1	Not found	1	Not found
b3846	Lipid and steroid metabolism	1	1	1	1	Association
b2342	Lipid and steroid metabolism	1	1	1	Not found	Association
b0221	Lipid and steroid metabolism	1	1	1	Not found	Association
b2844	Lipid and steroid metabolism	1	1	1	Not found	Not found
b3845	Lipid and steroid metabolism	1	1	1	Not found	Association
b2341	Lipid and steroid metabolism	1	1	1	1	Association
b1200	Lipid and steroid metabolism	1	Not found	Not found	Not found	Not found
b1199	Lipid and steroid metabolism	1	Not found	Not found	Not found	Not found
b3449	Lipid and steroid metabolism	1	Not found	Not found	Not found	Not found
b4402	Not annotated to pathway	1	Not found	-1	Not found	Not found
b4641	Not annotated to pathway	1	Not found	-1	Not found	Not found
b4640	Not annotated to pathway	1	Not found	-1	Not found	Not found
b4077	Not annotated to pathway	-1	-1	-1	-1	Not found
b3514	Not annotated to pathway	-1	-1	-1	Not found	Not found
b3506	Not annotated to pathway	-1	Not found	-1	Not found	Not found
b0974	Not annotated to pathway	-1	Not found	-1	Not found	Association
b3513	Not annotated to pathway	-1	-1	-1	-1	Not found
b0977	Not annotated to pathway	-1	Not found	-1	-1	Association
b4592	Not annotated to pathway	-1	Not found	-1	Not found	Association
b0976	Not annotated to pathway	-1	Not found	-1	-1	Association
b0699	Not annotated to pathway	-1	Not found	-1	Not found	Not found
b1634	Not annotated to pathway	-1	Not found	-1	Not found	Not found
b2977	Not annotated to pathway	1	1	1	1	Association
b4068	Not annotated to pathway	1	1	1	1	Not found
b1020	Not annotated to pathway	1	1	1	1	Not found
b1166	Not annotated to pathway	1	1	1	Not found	Not found
b1777	Not annotated to pathway	1	1	1	1	Not found
b1422	Not annotated to pathway	1	1	1	Not found	Not found
b1165	Not annotated to pathway	1	1	1	Not found	Not found
b2111	Not annotated to pathway	1	1	1	1	Not found
b2876	Not annotated to pathway	1	Not found	1	Not found	Not found
b0306	Not annotated to pathway	1	Not found	1	Not found	Not found
b0382	Not annotated to pathway	1	Not found	1	1	Not found
b2181	Not annotated to pathway	1	1	1	1	Not found
b4037	Not annotated to pathway	1	Not found	1	Not found	Not found
b1164	Not annotated to pathway	1	1	1	1	Not found
b3820	Not annotated to pathway	1	1	1	1	Not found
b3995	Not annotated to pathway	1	1	1	1	Association
b0598	Not annotated to pathway	1	Not found	1	1	Not found
b4519	Not annotated to pathway	1	Not found	1	Not found	Not found
b2172	Not annotated to pathway	1	Not found	1	Not found	Not found
b1452	Not annotated to pathway	-1	Not found	1	Not found	Not found
b2857	Not annotated to pathway	1	Not found	Not found	Not found	Not found
b4671	Not annotated to pathway	1	Not found	Not found	Not found	Not found
b1423	Not annotated to pathway	1	Not found	Not found	Not found	Not found
b4332	Not annotated to pathway	1	Not found	Not found	Not found	Not found
b1137	Not annotated to pathway	1	Not found	Not found	Not found	Not found
b1457	Not annotated to pathway	1	Not found	Not found	Not found	Not found
b4522	Not annotated to pathway	1	Not found	Not found	Not found	Not found
b2869	Not annotated to pathway	1	Not found	Not found	Not found	Not found
b4066	Not annotated to pathway	1	Not found	Not found	Not found	Not found
b2092	Not annotated to pathway	1	Not found	Not found	Not found	Association
b2749	Not annotated to pathway	1	Not found	Not found	Not found	Not found
b3050	Not annotated to pathway	1	Not found	Not found	Not found	Not found
b1976	Not annotated to pathway	1	Not found	Not found	Not found	Not found
b2090	Not annotated to pathway	1	Not found	Not found	Not found	Not found
b0719	Not annotated to pathway	1	Not found	Not found	Not found	Not found
b0380	Not annotated to pathway	1	Not found	Not found	Not found	Not found
b2208	Not annotated to pathway	1	Not found	Not found	Not found	Not found
b1138	Not annotated to pathway	1	Not found	Not found	Not found	Not found
b1458	Not annotated to pathway	1	Not found	Not found	Not found	Not found
b1853	Not annotated to pathway	1	Not found	Not found	Not found	Not found
b0390	Not annotated to pathway	1	1	Not found	Not found	Not found
b0501	Not annotated to pathway	1	Not found	Not found	Not found	Not found
b3001	Not annotated to pathway	1	Not found	Not found	Not found	Not found
b2761	Not annotated to pathway	1	Not found	Not found	Not found	Not found
b2259	Not annotated to pathway	1	Not found	Not found	Not found	Not found
b4357	Not annotated to pathway	1	Not found	Not found	Not found	Not found
b4216	Not annotated to pathway	1	Not found	Not found	Not found	Not found
b4118	Not annotated to pathway	1	Not found	Not found	Not found	Not found
b0065	Not annotated to pathway	1	Not found	Not found	Not found	Not found
b1188	Not annotated to pathway	1	Not found	Not found	Not found	Not found
b3832	Not annotated to pathway	1	Not found	Not found	Not found	Not found
b3712	Not annotated to pathway	1	Not found	Not found	Not found	Not found
b4030	Not annotated to pathway	-1	Not found	Not found	Not found	Not found
b4680	Not annotated to pathway	-1	Not found	Not found	Not found	Not found
b3414	Not annotated to pathway	-1	Not found	Not found	-1	Not found
b0700	Not annotated to pathway	-1	Not found	Not found	Not found	Not found
b2214	Not annotated to pathway	-1	Not found	Not found	Not found	Not found
b2673	Not annotated to pathway	-1	Not found	Not found	Not found	Not found
b1110	Not annotated to pathway	-1	Not found	Not found	Not found	Not found
b1351	Not annotated to pathway	-1	-1	Not found	Not found	Not found
b1495	Not annotated to pathway	-1	Not found	Not found	Not found	Not found
b4567	Not annotated to pathway	-1	Not found	Not found	Not found	Not found
b3110	Not annotated to pathway	-1	Not found	Not found	Not found	Not found
b0331	Other central metabolism enzymes	1	Not found	Not found	Not found	Not found
b1849	Other central metabolism enzymes	-1	Not found	Not found	Not found	Not found
b3941	Other central metabolism enzymes	-1	Not found	Not found	Not found	Not found
b0973	Other enzymes	-1	Not found	-1	-1	Association
b0972	Other enzymes	-1	Not found	-1	Not found	Association
b1805	Other enzymes	1	1	1	1	Association
b3081	Other enzymes	1	1	1	Not found	Association
b1778	Other enzymes	1	1	1	1	Not found
b3942	Other enzymes	1	Not found	1	Not found	Not found
b1656	Other enzymes	1	Not found	Not found	Not found	Not found
b2877	Other enzymes	1	Not found	Not found	Not found	Not found
b0651	Other enzymes	1	Not found	Not found	Not found	Not found
b1498	Other enzymes	1	Not found	Not found	Not found	Not found
b0599	Other enzymes	-1	Not found	Not found	Not found	Not found
b0978	Oxidative phosphorylation	-1	-1	-1	-1	Association
b2279	Oxidative phosphorylation	1	Not found	1	Not found	Association
b2277	Oxidative phosphorylation	1	Not found	1	Not found	Association
b2278	Oxidative phosphorylation	1	Not found	1	Not found	Association
b2280	Oxidative phosphorylation	1	Not found	1	Not found	Association
b2282	Oxidative phosphorylation	1	Not found	1	Not found	Association
b2276	Oxidative phosphorylation	1	Not found	1	Not found	Association
b2281	Oxidative phosphorylation	1	Not found	1	Not found	Association
b2283	Oxidative phosphorylation	1	Not found	1	Not found	Association
b2288	Oxidative phosphorylation	1	Not found	Not found	Not found	Association
b0733	Oxidative phosphorylation	-1	Not found	Not found	Not found	Association
b1109	Oxidative phosphorylation	-1	Not found	Not found	Not found	Association
b0975	Peptidases	-1	Not found	-1	Not found	Association
b1298	Peptidases	1	1	1	Not found	Association
b2675	Purine metabolism	-1	Not found	Not found	Not found	Not found
b2676	Purine metabolism	-1	Not found	Not found	Not found	Not found
b0523	Purine metabolism	-1	Not found	Not found	Not found	Not found
b1427	Ribosome biogenesis	1	Not found	Not found	Not found	Not found
b2979	TCA cycle and anaplerotic enzymes	1	1	1	1	Association
b4468	TCA cycle and anaplerotic enzymes	1	Not found	1	Not found	Association
b4467	TCA cycle and anaplerotic enzymes	1	Not found	1	Not found	Association
b0722	TCA cycle and anaplerotic enzymes	1	1	1	1	Association
b0724	TCA cycle and anaplerotic enzymes	1	1	1	1	Association
b0723	TCA cycle and anaplerotic enzymes	1	1	1	1	Association
b0721	TCA cycle and anaplerotic enzymes	1	1	1	1	Association
b0726	TCA cycle and anaplerotic enzymes	1	1	1	1	Association
b0728	TCA cycle and anaplerotic enzymes	1	1	1	1	Association
b0729	TCA cycle and anaplerotic enzymes	1	1	1	1	Association
b0727	TCA cycle and anaplerotic enzymes	1	1	1	1	Association
b1612	TCA cycle and anaplerotic enzymes	1	1	1	1	Association
b0720	TCA cycle and anaplerotic enzymes	1	1	1	1	Association
b3236	TCA cycle and anaplerotic enzymes	1	1	1	1	Association
b1136	TCA cycle and anaplerotic enzymes	1	1	1	1	Association
b2537	Transcription factors	1	1	1	Not found	Not found
b0346	Transcription factors	1	1	1	1	Not found
b1299	Transcription factors	1	1	1	Not found	Association
b0330	Transcription factors	1	1	1	Not found	Not found
b1384	Transcription factors	1	1	1	Not found	Not found
b3604	Transcription factors	1	1	1	Not found	Association
b1040	Transcription factors	1	Not found	1	Not found	Not found
b0313	Transcription factors	-1	1	1	1	Association
b2151	Transcription factors	1	Not found	Not found	Not found	Not found
b3418	Transcription factors	1	Not found	Not found	Not found	Not found
b1799	Transcription factors	1	Not found	Not found	Not found	Not found
b3938	Transcription factors	-1	Not found	Not found	Not found	Not found
b3828	Transcription factors	-1	Not found	Not found	Not found	Not found
b4062	Transcription factors	-1	Not found	Not found	Not found	Not found
b2573	Transcription machinery	1	Not found	Not found	Not found	Not found
b4293	Transcription machinery	-1	Not found	Not found	Not found	Not found
b4403	Transfer RNA biogenesis	1	Not found	Not found	Not found	Not found
b4115	Transport	-1	Not found	-1	Not found	Not found
b1244	Transport	-1	-1	-1	Not found	Association
b3408	Transport	-1	Not found	-1	Not found	Not found
b1243	Transport	-1	-1	-1	-1	Association
b1245	Transport	-1	-1	-1	-1	Association
b3409	Transport	-1	Not found	-1	Not found	Not found
b1247	Transport	-1	-1	-1	-1	Association
b1246	Transport	-1	-1	-1	-1	Association
b3603	Transport	1	1	1	Not found	Association
b4035	Transport	1	Not found	1	Not found	Not found
b4034	Transport	1	Not found	1	Not found	Not found
b4036	Transport	1	Not found	1	1	Not found
b4067	Transport	1	1	1	Not found	Not found
b2310	Transport	1	1	1	1	Not found
b3453	Transport	1	1	1	Not found	Not found
b3452	Transport	1	1	1	Not found	Not found
b1296	Transport	1	1	1	Not found	Association
b2344	Transport	1	1	1	Not found	Association
b1487	Transport	1	1	1	Not found	Not found
b4033	Transport	1	Not found	1	Not found	Not found
b3450	Transport	1	Not found	1	Not found	Not found
b1015	Transport	1	Not found	1	Not found	Not found
b3451	Transport	1	1	1	Not found	Not found
b2392	Transport	-1	1	1	Not found	Not found
b0314	Transport	-1	Not found	1	Not found	Association
b1440	Transport	1	Not found	Not found	Not found	Not found
b2975	Transport	1	Not found	Not found	Not found	Association
b2093	Transport	1	Not found	Not found	Not found	Association
b0895	Transport	1	Not found	Not found	Not found	Not found
b2094	Transport	1	Not found	Not found	Not found	Association
b0896	Transport	1	Not found	Not found	Not found	Not found
b1600	Transport	1	Not found	Not found	Not found	Not found
b1589	Transport	1	Not found	Not found	Not found	Not found
b4032	Transport	1	Not found	Not found	Not found	Not found
b3460	Transport	1	Not found	Not found	Not found	Not found
b1588	Transport	1	Not found	Not found	Not found	Not found
b3927	Transport	1	Not found	Not found	Not found	Not found
b0894	Transport	1	Not found	Not found	Not found	Not found
b3543	Transport	1	Not found	Not found	-1	Not found
b1981	Transport	-1	Not found	Not found	Not found	Not found
b0887	Transport	-1	Not found	Not found	Not found	Association
b0863	Transport	-1	Not found	Not found	Not found	Not found
b2215	Transport	-1	Not found	Not found	Not found	Not found
b1102	Transport	-1	Not found	Not found	Not found	Not found
b0260	Transport	-1	Not found	Not found	Not found	Not found
b3654	Transport	-1	Not found	Not found	Not found	Not found
b3364	Transport	-1	Not found	Not found	Not found	Not found
b0860	Transport	-1	Not found	Not found	Not found	Not found
b3410	Transport	-1	Not found	Not found	Not found	Not found
b0199	Transport	-1	Not found	Not found	-1	Not found
b1496	Transport	-1	Not found	Not found	Not found	Not found
b0979	Two-component system	-1	-1	-1	-1	Association
b4401	Two-component system	-1	-1	-1	-1	Not found
b1488	Two-component system	1	1	Not found	1	Not found
b4002	Two-component system	1	Not found	Not found	Not found	Not found
b2126	Two-component system	1	Not found	Not found	Not found	Not found
b0734	Two-component system	-1	Not found	Not found	Not found	Association
b0574	Two-component system	-1	1	Not found	Not found	Not found
b0572	Two-component system	-1	Not found	Not found	Not found	Not found
Table:	Mapping with previous gene expression datasets
Fold change direction : 1 Positive ; -1 Negative
Association: Publicly available dataset describing the regulon of ArcA a) gene expression data b) reporter studies c) computational binding studies d) experimentally derived binding
Covert data , PMID: 15129285 ; Park data, PMID: 24146625 ; Stephen data, PMID: 24699140
Only the significant DE genes in each of the dataset has been represented here (FDR < 0.05 or FC ≥2 / =< 0.5)
KEGG Pathway mapping as defined in methods section

## Sheet: IHF comparison gene expression
Kegg_id	Pathway	Our Data	Arfin	Preito_LB	Ecocyc
b3366	Amino acid metabolism	1	Not found	Not found	Association
b3365	Amino acid metabolism	1	Not found	Not found	Association
b2763	Amino acid metabolism	1	Not found	Not found	Association
b3870	Amino acid metabolism	1	-1	Not found	Not found
b1264	Amino acid metabolism	1	Not found	Not found	Not found
b0600	Amino acid metabolism	1	Not found	Not found	Not found
b3940	Amino acid metabolism	1	Not found	Not found	Not found
b2762	Amino acid metabolism	1	Not found	Not found	Association
b1263	Amino acid metabolism	1	Not found	Not found	Not found
b2206	Amino acid metabolism	1	Not found	Not found	Not found
b1680	Amino acid metabolism	1	Not found	Not found	Association
b0388	Amino acid metabolism	1	Not found	Not found	Not found
b0485	Amino acid metabolism	1	Not found	Not found	Not found
b2421	Amino acid metabolism	1	Not found	Not found	Not found
b0368	Amino acid metabolism	1	Not found	Not found	Not found
b1261	Amino acid metabolism	1	Not found	Not found	Not found
b1919	Amino acid metabolism	1	Not found	Not found	Not found
b4024	Amino acid metabolism	1	Not found	Not found	Not found
b1262	Amino acid metabolism	1	Not found	Not found	Not found
b1260	Amino acid metabolism	1	1	Not found	Not found
b0261	Amino acid metabolism	1	Not found	Not found	Not found
b3809	Amino acid metabolism	1	Not found	Not found	Not found
b0381	Amino acid metabolism	-1	Not found	Not found	Not found
b2913	Amino acid metabolism	-1	Not found	Not found	Not found
b1297	Amino acid metabolism	-1	Not found	Not found	Not found
b4108	Amino acid metabolism	-1	Not found	Not found	Not found
b1493	Amino acid metabolism	-1	Not found	Not found	Not found
b3517	Amino acid metabolism	-1	-1	Not found	Not found
b3117	Amino acid metabolism	-1	Not found	Not found	Association
b0312	Amino acid metabolism	-1	Not found	Not found	Not found
b1300	Amino acid metabolism	-1	Not found	Not found	Not found
b0311	Amino acid metabolism	-1	Not found	Not found	Not found
b3213	Amino acid metabolism	-1	-1	-1	Association
b3772	Amino acid metabolism	-1	-1	Not found	Association
b3212	Amino acid metabolism	-1	-1	-1	Association
b3771	Amino acid metabolism	-1	Not found	Not found	Association
b1301	Amino acid metabolism	-1	Not found	Not found	Not found
b3770	Amino acid metabolism	-1	-1	Not found	Association
b1302	Amino acid metabolism	-1	1	Not found	Not found
b4320	Bacterial motility proteins	-1	Not found	Not found	Association
b4319	Bacterial motility proteins	-1	Not found	Not found	Association
b4318	Bacterial motility proteins	-1	Not found	Not found	Association
b4317	Bacterial motility proteins	-1	Not found	Not found	Association
b4315	Bacterial motility proteins	-1	-1	Not found	Association
b4314	Bacterial motility proteins	-1	-1	-1	Association
b2899	Bacterial toxins	1	Not found	Not found	Not found
b3068	Base excision repair	1	1	Not found	Not found
b3769	Butanoate metabolism	-1	-1	-1	Association
b4192	Carbohydrate metabolism	1	1	1	Association
b2095	Carbohydrate metabolism	1	Not found	Not found	Not found
b4197	Carbohydrate metabolism	1	Not found	1	Association
b2091	Carbohydrate metabolism	1	Not found	Not found	Not found
b4196	Carbohydrate metabolism	1	Not found	1	Association
b2096	Carbohydrate metabolism	1	Not found	Not found	Not found
b4198	Carbohydrate metabolism	1	Not found	1	Association
b3582	Carbohydrate metabolism	-1	Not found	Not found	Association
b3519	Carbohydrate metabolism	-1	1	Not found	Not found
b3141	Carbohydrate metabolism	-1	Not found	Not found	Not found
b0814	Cell adhesion molecules (CAMs)	-1	Not found	-1	Not found
b0161	Chaperones and folding catalysts	1	Not found	Not found	Not found
b2195	Chaperones and folding catalysts	1	Not found	Not found	Not found
b1654	Chaperones and folding catalysts	-1	Not found	-1	Not found
b1823	Chaperones and folding catalysts	-1	-1	Not found	Not found
b1064	Chaperones and folding catalysts	-1	Not found	Not found	Not found
b2582	Chaperones and folding catalysts	-1	-1	-1	Not found
b4316	Chaperones and folding catalysts	-1	-1	Not found	Association
b3811	Chromosome-related	1	Not found	Not found	Not found
b1237	Chromosome-related	-1	Not found	Not found	Not found
b2669	Chromosome-related	-1	Not found	Not found	Not found
b0812	Chromosome-related	-1	Not found	Not found	Association
b1992	Cofactor biosynthesis	1	1	Not found	Not found
b1993	Cofactor biosynthesis	1	1	Not found	Not found
b1991	Cofactor biosynthesis	1	1	Not found	Not found
b0475	Cofactor biosynthesis	1	Not found	Not found	Not found
b0142	Cofactor biosynthesis	1	Not found	Not found	Not found
b1106	Cofactor biosynthesis	1	1	Not found	Not found
b0052	Cofactor biosynthesis	1	Not found	Not found	Not found
b2040	Cofactor biosynthesis	1	Not found	-1	Not found
b3788	Cofactor biosynthesis	1	Not found	Not found	Not found
b1593	Cofactor biosynthesis	-1	Not found	Not found	Not found
b2302	Cofactor biosynthesis	-1	Not found	Not found	Not found
b1662	Cofactor biosynthesis	-1	Not found	Not found	Not found
b3974	Cofactor biosynthesis	-1	Not found	-1	Not found
b1174	Cytoskeleton proteins	-1	Not found	Not found	Not found
b0393	DNot found repair and recombiNot foundtion proteins	-1	Not found	Not found	Not found
b0183	DNot found replication complex	1	Not found	Not found	Not found
b1712	DNot found replication control	-1	-1	-1	Association
b0912	DNot found replication control	-1	1	Not found	Association
b1054	Glycan metabolism	1	Not found	Not found	Not found
b0622	Glycan metabolism	-1	Not found	Not found	Not found
b3403	Glycolysis	1	Not found	Not found	Not found
b0212	Glycolysis	1	1	Not found	Not found
b1478	Glycolysis	-1	Not found	Not found	Not found
b0755	Glycolysis	-1	Not found	-1	Not found
b1479	Glycolysis	-1	-1	-1	Not found
b4014	Glycolysis	-1	Not found	Not found	Association
b2820	Homologous recombiNot foundtion	1	Not found	Not found	Not found
b2819	Homologous recombiNot foundtion	1	Not found	Not found	Not found
b1200	Lipid and steroid metabolism	1	-1	Not found	Not found
b2342	Lipid and steroid metabolism	1	Not found	Not found	Not found
b3918	Lipid and steroid metabolism	1	Not found	Not found	Not found
b0175	Lipid and steroid metabolism	1	Not found	Not found	Not found
b1912	Lipid and steroid metabolism	1	Not found	Not found	Not found
b2696	Messenger RNot found Biogenesis	-1	Not found	Not found	Not found
b0355	Methane metabolism	-1	Not found	1	Not found
b2831	Mismatch repair	1	Not found	1	Not found
b2082	Not annotated to pathway	1	1	1	Not found
b0848	Not annotated to pathway	1	Not found	Not found	Not found
b0450	Not annotated to pathway	1	Not found	Not found	Not found
b1576	Not annotated to pathway	1	Not found	1	Not found
b4610	Not annotated to pathway	1	Not found	1	Not found
b0538	Not annotated to pathway	1	1	Not found	Not found
b4721	Not annotated to pathway	1	Not found	Not found	Not found
b0959	Not annotated to pathway	1	-1	1	Not found
b1575	Not annotated to pathway	1	Not found	1	Not found
b1674	Not annotated to pathway	1	Not found	Not found	Not found
b4641	Not annotated to pathway	1	Not found	Not found	Not found
b1111	Not annotated to pathway	1	1	1	Not found
b3574	Not annotated to pathway	1	1	Not found	Association
b1585	Not annotated to pathway	1	1	Not found	Not found
b1172	Not annotated to pathway	1	Not found	-1	Not found
b1138	Not annotated to pathway	1	Not found	Not found	Not found
b4722	Not annotated to pathway	1	Not found	Not found	Not found
b1572	Not annotated to pathway	1	Not found	Not found	Not found
b3818	Not annotated to pathway	1	Not found	Not found	Not found
b1684	Not annotated to pathway	1	Not found	Not found	Association
b4215	Not annotated to pathway	1	Not found	1	Not found
b4560	Not annotated to pathway	1	Not found	Not found	Not found
b0280	Not annotated to pathway	1	1	Not found	Not found
b2749	Not annotated to pathway	1	Not found	Not found	Not found
b0306	Not annotated to pathway	1	Not found	1	Not found
b4640	Not annotated to pathway	1	Not found	Not found	Not found
b1577	Not annotated to pathway	1	Not found	Not found	Not found
b1137	Not annotated to pathway	1	Not found	Not found	Not found
b0991	Not annotated to pathway	1	Not found	Not found	Not found
b0279	Not annotated to pathway	1	Not found	Not found	Not found
b1289	Not annotated to pathway	1	Not found	Not found	Not found
b1683	Not annotated to pathway	1	Not found	Not found	Association
b1976	Not annotated to pathway	1	Not found	Not found	Not found
b2683	Not annotated to pathway	1	Not found	Not found	Not found
b4710	Not annotated to pathway	1	Not found	Not found	Not found
b4345	Not annotated to pathway	1	Not found	Not found	Not found
b3573	Not annotated to pathway	1	Not found	Not found	Not found
b1382	Not annotated to pathway	1	Not found	Not found	Not found
b4351	Not annotated to pathway	1	Not found	Not found	Not found
b4284	Not annotated to pathway	1	1	Not found	Not found
b2667	Not annotated to pathway	1	Not found	Not found	Not found
b0256	Not annotated to pathway	1	1	Not found	Not found
b1404	Not annotated to pathway	1	1	Not found	Not found
b1568	Not annotated to pathway	1	Not found	Not found	Not found
b4385	Not annotated to pathway	1	1	Not found	Not found
b0011	Not annotated to pathway	1	Not found	Not found	Not found
b2259	Not annotated to pathway	1	Not found	Not found	Not found
b0013	Not annotated to pathway	1	Not found	1	Not found
b0257	Not annotated to pathway	1	Not found	Not found	Not found
b3690	Not annotated to pathway	1	Not found	Not found	Not found
b1793	Not annotated to pathway	1	1	Not found	Not found
b2101	Not annotated to pathway	1	Not found	Not found	Not found
b4515	Not annotated to pathway	1	Not found	Not found	Not found
b1383	Not annotated to pathway	1	1	Not found	Not found
b1681	Not annotated to pathway	1	Not found	Not found	Association
b2996	Not annotated to pathway	1	Not found	Not found	Not found
b4330	Not annotated to pathway	1	Not found	Not found	Not found
b0281	Not annotated to pathway	1	1	Not found	Not found
b0305	Not annotated to pathway	1	Not found	1	Not found
b1381	Not annotated to pathway	1	1	Not found	Not found
b1853	Not annotated to pathway	1	Not found	Not found	Not found
b4357	Not annotated to pathway	1	Not found	Not found	Not found
b2090	Not annotated to pathway	1	Not found	Not found	Not found
b2208	Not annotated to pathway	1	Not found	Not found	Not found
b3638	Not annotated to pathway	1	Not found	Not found	Not found
b2092	Not annotated to pathway	1	Not found	Not found	Not found
b3872	Not annotated to pathway	1	Not found	Not found	Not found
b0065	Not annotated to pathway	1	Not found	Not found	Not found
b4026	Not annotated to pathway	1	Not found	Not found	Association
b1171	Not annotated to pathway	1	Not found	-1	Not found
b1573	Not annotated to pathway	1	Not found	Not found	Not found
b3716	Not annotated to pathway	1	1	Not found	Not found
b4327	Not annotated to pathway	1	Not found	Not found	Not found
b2995	Not annotated to pathway	1	Not found	Not found	Not found
b0585	Not annotated to pathway	1	Not found	Not found	Not found
b0791	Not annotated to pathway	1	Not found	Not found	Not found
b4329	Not annotated to pathway	1	Not found	Not found	Not found
b3885	Not annotated to pathway	1	Not found	Not found	Not found
b0702	Not annotated to pathway	1	Not found	Not found	Not found
b2035	Not annotated to pathway	1	Not found	Not found	Not found
b0307	Not annotated to pathway	1	1	1	Not found
b0834	Not annotated to pathway	1	Not found	Not found	Not found
b4066	Not annotated to pathway	1	Not found	Not found	Not found
b0211	Not annotated to pathway	1	1	Not found	Not found
b2798	Not annotated to pathway	1	Not found	Not found	Not found
b1687	Not annotated to pathway	1	Not found	Not found	Not found
b2176	Not annotated to pathway	1	1	Not found	Not found
b3483	Not annotated to pathway	1	Not found	1	Not found
b4295	Not annotated to pathway	1	Not found	Not found	Not found
b2869	Not annotated to pathway	1	Not found	Not found	Not found
b3263	Not annotated to pathway	1	Not found	Not found	Not found
b2682	Not annotated to pathway	1	Not found	Not found	Not found
b1679	Not annotated to pathway	1	Not found	Not found	Association
b0656	Not annotated to pathway	1	Not found	Not found	Not found
b0258	Not annotated to pathway	1	Not found	1	Not found
b0228	Not annotated to pathway	1	Not found	Not found	Not found
b1988	Not annotated to pathway	1	-1	Not found	Not found
b0460	Not annotated to pathway	1	Not found	Not found	Not found
b3010	Not annotated to pathway	1	1	Not found	Not found
b1266	Not annotated to pathway	1	Not found	Not found	Not found
b1267	Not annotated to pathway	1	1	Not found	Not found
b3765	Not annotated to pathway	1	Not found	Not found	Not found
b3886	Not annotated to pathway	1	Not found	Not found	Not found
b3055	Not annotated to pathway	1	Not found	Not found	Not found
b3873	Not annotated to pathway	1	Not found	Not found	Not found
b1203	Not annotated to pathway	1	Not found	Not found	Not found
b4397	Not annotated to pathway	1	1	Not found	Not found
b1707	Not annotated to pathway	1	1	Not found	Not found
b2345	Not annotated to pathway	1	Not found	Not found	Not found
b4118	Not annotated to pathway	1	Not found	Not found	Not found
b1586	Not annotated to pathway	1	1	Not found	Not found
b0486	Not annotated to pathway	1	Not found	Not found	Not found
b3888	Not annotated to pathway	1	Not found	1	Not found
b3248	Not annotated to pathway	1	Not found	Not found	Not found
b2030	Not annotated to pathway	1	Not found	Not found	Not found
b0876	Not annotated to pathway	1	Not found	1	Not found
b1810	Not annotated to pathway	1	1	Not found	Not found
b1816	Not annotated to pathway	1	Not found	Not found	Not found
b2668	Not annotated to pathway	1	Not found	Not found	Not found
b3487	Not annotated to pathway	1	Not found	Not found	Not found
b1405	Not annotated to pathway	1	Not found	Not found	Not found
b3546	Not annotated to pathway	1	Not found	Not found	Not found
b2570	Not annotated to pathway	1	Not found	Not found	Association
b1219	Not annotated to pathway	1	1	Not found	Not found
b0056	Not annotated to pathway	1	Not found	Not found	Not found
b1105	Not annotated to pathway	1	Not found	Not found	Not found
b2982	Not annotated to pathway	1	Not found	Not found	Not found
b4278	Not annotated to pathway	1	Not found	Not found	Not found
b3268	Not annotated to pathway	1	-1	Not found	Not found
b3009	Not annotated to pathway	1	Not found	Not found	Not found
b2761	Not annotated to pathway	1	Not found	Not found	Not found
b3037	Not annotated to pathway	1	Not found	Not found	Not found
b0735	Not annotated to pathway	1	Not found	Not found	Not found
b2571	Not annotated to pathway	1	Not found	Not found	Association
b1024	Not annotated to pathway	-1	Not found	Not found	Not found
b1273	Not annotated to pathway	-1	Not found	Not found	Not found
b4312	Not annotated to pathway	-1	Not found	Not found	Association
b2959	Not annotated to pathway	-1	Not found	Not found	Not found
b0187	Not annotated to pathway	-1	Not found	Not found	Not found
b3099	Not annotated to pathway	-1	1	Not found	Not found
b4613	Not annotated to pathway	-1	Not found	Not found	Not found
b2543	Not annotated to pathway	-1	Not found	Not found	Not found
b3098	Not annotated to pathway	-1	Not found	Not found	Not found
b3660	Not annotated to pathway	-1	Not found	Not found	Not found
b1543	Not annotated to pathway	-1	Not found	Not found	Not found
b1668	Not annotated to pathway	-1	Not found	Not found	Not found
b1677	Not annotated to pathway	-1	Not found	Not found	Not found
b0410	Not annotated to pathway	-1	Not found	Not found	Not found
b2266	Not annotated to pathway	-1	Not found	Not found	Not found
b1020	Not annotated to pathway	-1	Not found	Not found	Not found
b3511	Not annotated to pathway	-1	Not found	Not found	Not found
b1703	Not annotated to pathway	-1	Not found	Not found	Not found
b1491	Not annotated to pathway	-1	Not found	Not found	Not found
b1021	Not annotated to pathway	-1	Not found	Not found	Not found
b1063	Not annotated to pathway	-1	Not found	Not found	Not found
b1416	Not annotated to pathway	-1	Not found	Not found	Not found
b0478	Not annotated to pathway	-1	1	Not found	Not found
b0220	Not annotated to pathway	-1	Not found	-1	Not found
b3042	Not annotated to pathway	-1	Not found	Not found	Not found
b2137	Not annotated to pathway	-1	Not found	Not found	Not found
b1795	Not annotated to pathway	-1	Not found	Not found	Not found
b3221	Not annotated to pathway	-1	Not found	Not found	Not found
b2665	Not annotated to pathway	-1	Not found	Not found	Not found
b1562	Not annotated to pathway	-1	Not found	Not found	Not found
b3362	Not annotated to pathway	-1	Not found	Not found	Not found
b3923	Not annotated to pathway	-1	Not found	-1	Not found
b3029	Not annotated to pathway	-1	Not found	Not found	Not found
b3214	Not annotated to pathway	-1	Not found	Not found	Association
b0999	Not annotated to pathway	-1	Not found	Not found	Not found
b1765	Not annotated to pathway	-1	-1	Not found	Not found
b1162	Not annotated to pathway	-1	Not found	Not found	Not found
b1376	Not annotated to pathway	-1	Not found	Not found	Not found
b2579	Not annotated to pathway	-1	Not found	Not found	Not found
b1332	Not annotated to pathway	-1	1	Not found	Not found
b0546	Not annotated to pathway	-1	Not found	Not found	Not found
b0753	Not annotated to pathway	-1	Not found	Not found	Not found
b2623	Not annotated to pathway	-1	Not found	Not found	Not found
b4313	Not annotated to pathway	-1	Not found	Not found	Not found
b1634	Not annotated to pathway	-1	Not found	Not found	Not found
b2833	Not annotated to pathway	-1	Not found	Not found	Not found
b1824	Not annotated to pathway	-1	Not found	Not found	Not found
b2007	Not annotated to pathway	-1	Not found	Not found	Not found
b0821	Not annotated to pathway	-1	Not found	Not found	Not found
b4127	Not annotated to pathway	-1	Not found	Not found	Not found
b1205	Not annotated to pathway	-1	Not found	Not found	Not found
b3160	Not annotated to pathway	-1	Not found	Not found	Not found
b1446	Not annotated to pathway	-1	Not found	Not found	Not found
b4061	Not annotated to pathway	-1	Not found	Not found	Not found
b4107	Not annotated to pathway	-1	Not found	Not found	Not found
b2209	Not annotated to pathway	-1	Not found	Not found	Not found
b4702	Not annotated to pathway	-1	Not found	Not found	Not found
b2181	Not annotated to pathway	-1	Not found	Not found	Not found
b1953	Not annotated to pathway	-1	Not found	Not found	Not found
b4217	Not annotated to pathway	-1	Not found	Not found	Not found
b1957	Not annotated to pathway	-1	Not found	Not found	Not found
b0580	Not annotated to pathway	-1	Not found	Not found	Not found
b0836	Not annotated to pathway	-1	Not found	Not found	Not found
b3239	Not annotated to pathway	-1	Not found	Not found	Not found
b0293	Not annotated to pathway	-1	Not found	Not found	Not found
b1482	Not annotated to pathway	-1	Not found	Not found	Not found
b4030	Not annotated to pathway	-1	Not found	Not found	Not found
b0226	Not annotated to pathway	-1	Not found	Not found	Not found
b1251	Not annotated to pathway	-1	Not found	Not found	Not found
b1492	Not annotated to pathway	-1	Not found	Not found	Not found
b3100	Not annotated to pathway	-1	Not found	Not found	Not found
b4705	Not annotated to pathway	-1	Not found	Not found	Not found
b0897	Not annotated to pathway	-1	Not found	Not found	Not found
b3562	Not annotated to pathway	-1	Not found	Not found	Not found
b1167	Not annotated to pathway	-1	Not found	Not found	Not found
b1792	Not annotated to pathway	-1	1	Not found	Not found
b1906	Not annotated to pathway	-1	1	Not found	Not found
b4518	Not annotated to pathway	-1	Not found	Not found	Not found
b1952	Not annotated to pathway	-1	Not found	Not found	Not found
b2236	Not annotated to pathway	-1	-1	Not found	Not found
b2225	Not annotated to pathway	-1	Not found	Not found	Not found
b1452	Not annotated to pathway	-1	Not found	Not found	Not found
b1177	Not annotated to pathway	-1	Not found	Not found	Not found
b3862	Not annotated to pathway	-1	Not found	-1	Not found
b3238	Not annotated to pathway	-1	Not found	Not found	Not found
b4501	Not annotated to pathway	-1	Not found	Not found	Not found
b3766	Not annotated to pathway	-1	Not found	Not found	Association
b0385	Not annotated to pathway	-1	Not found	Not found	Not found
b3142	Not annotated to pathway	-1	Not found	Not found	Not found
b1305	Not annotated to pathway	-1	Not found	Not found	Association
b2674	Not annotated to pathway	-1	Not found	Not found	Not found
b3279	Not annotated to pathway	-1	Not found	Not found	Not found
b2722	Not annotated to pathway	-1	Not found	Not found	Association
b2718	Not annotated to pathway	-1	Not found	Not found	Association
b4620	Not annotated to pathway	-1	Not found	Not found	Not found
b0631	Not annotated to pathway	-1	Not found	Not found	Not found
b0802	Not annotated to pathway	-1	Not found	Not found	Not found
b1307	Not annotated to pathway	-1	Not found	Not found	Association
b1163	Not annotated to pathway	-1	Not found	Not found	Not found
b1836	Not annotated to pathway	-1	Not found	Not found	Not found
b1535	Not annotated to pathway	-1	Not found	-1	Not found
b2272	Not annotated to pathway	-1	Not found	Not found	Not found
b2723	Not annotated to pathway	-1	Not found	Not found	Association
b2724	Not annotated to pathway	-1	Not found	Not found	Association
b2888	Not annotated to pathway	-1	Not found	Not found	Not found
b0304	Not annotated to pathway	-1	Not found	Not found	Not found
b4199	Not annotated to pathway	-1	-1	Not found	Not found
b2721	Not annotated to pathway	-1	Not found	Not found	Association
b1537	Not annotated to pathway	-1	Not found	Not found	Not found
b3267	Not annotated to pathway	-1	Not found	-1	Not found
b2673	Not annotated to pathway	-1	Not found	Not found	Not found
b3024	Not annotated to pathway	-1	Not found	Not found	Not found
b2448	Not annotated to pathway	-1	Not found	Not found	Not found
b3337	Not annotated to pathway	-1	Not found	Not found	Not found
b2725	Not annotated to pathway	-1	Not found	Not found	Association
b2713	Not annotated to pathway	-1	Not found	Not found	Not found
b4669	Not annotated to pathway	-1	Not found	Not found	Association
b1495	Not annotated to pathway	-1	Not found	Not found	Not found
b3135	Not annotated to pathway	-1	Not found	Not found	Not found
b3523	Not annotated to pathway	-1	Not found	Not found	Not found
b4567	Not annotated to pathway	-1	Not found	-1	Not found
b1536	Not annotated to pathway	-1	Not found	Not found	Not found
b3049	Not annotated to pathway	-1	Not found	Not found	Not found
b3767	Not annotated to pathway	-1	-1	Not found	Not found
b4050	Not annotated to pathway	-1	Not found	1	Association
b1259	Not annotated to pathway	-1	Not found	Not found	Not found
b0329	Not annotated to pathway	-1	Not found	Not found	Not found
b4077	Not annotated to pathway	-1	Not found	Not found	Not found
b1304	Not annotated to pathway	-1	Not found	-1	Association
b3768	Not annotated to pathway	-1	-1	Not found	Not found
b4209	Not annotated to pathway	-1	Not found	Not found	Not found
b4679	Not annotated to pathway	-1	Not found	Not found	Not found
b1112	Not annotated to pathway	-1	1	-1	Not found
b4605	Not annotated to pathway	-1	Not found	Not found	Not found
b2670	Not annotated to pathway	-1	Not found	Not found	Not found
b3510	Not annotated to pathway	-1	-1	-1	Not found
b3509	Not annotated to pathway	-1	-1	Not found	Not found
b3011	Other central metabolism enzymes	1	Not found	1	Not found
b1119	Other central metabolism enzymes	1	Not found	Not found	Not found
b2662	Other central metabolism enzymes	-1	Not found	Not found	Not found
b2661	Other central metabolism enzymes	-1	Not found	Not found	Not found
b4350	Other enzymes	1	1	Not found	Not found
b1656	Other enzymes	1	1	Not found	Association
b2877	Other enzymes	1	Not found	Not found	Not found
b0651	Other enzymes	1	Not found	Not found	Not found
b3081	Other enzymes	1	Not found	Not found	Not found
b2997	Other enzymes	1	Not found	Not found	Not found
b3942	Other enzymes	1	1	1	Not found
b0030	Other enzymes	1	Not found	1	Not found
b0599	Other enzymes	1	Not found	Not found	Not found
b4349	Other enzymes	1	Not found	Not found	Not found
b4346	Other enzymes	1	Not found	Not found	Not found
b2766	Other enzymes	1	Not found	Not found	Not found
b0555	Other enzymes	1	Not found	Not found	Not found
b0867	Other enzymes	1	Not found	Not found	Not found
b4348	Other enzymes	1	Not found	Not found	Not found
b3790	Other enzymes	1	Not found	Not found	Not found
b0459	Other enzymes	1	1	Not found	Not found
b1285	Other enzymes	1	1	Not found	Not found
b1120	Other enzymes	1	Not found	Not found	Not found
b4269	Other enzymes	-1	Not found	Not found	Not found
b1732	Other enzymes	-1	Not found	Not found	Not found
b1412	Other enzymes	-1	Not found	Not found	Not found
b0126	Other enzymes	-1	Not found	-1	Not found
b1022	Other enzymes	-1	Not found	Not found	Not found
b1023	Other enzymes	-1	Not found	Not found	Not found
b0325	Other enzymes	-1	Not found	Not found	Not found
b2480	Other enzymes	-1	1	Not found	Not found
b4219	Other enzymes	-1	Not found	Not found	Not found
b2552	Other enzymes	-1	Not found	Not found	Not found
b1461	Other enzymes	-1	Not found	Not found	Not found
b3830	Other enzymes	-1	-1	Not found	Not found
b4237	Other enzymes	-1	Not found	Not found	Not found
b4016	Other enzymes	-1	Not found	Not found	Association
b0733	Oxidative phosphorylation	1	Not found	Not found	Not found
b2288	Oxidative phosphorylation	1	Not found	Not found	Association
b2464	Pentose phosphate metabolism	-1	Not found	Not found	Not found
b0124	Pentose phosphate metabolism	-1	Not found	Not found	Association
b4090	Pentose phosphate metabolism	-1	Not found	Not found	Not found
b0909	Peptidases	1	Not found	Not found	Not found
b0828	Peptidases	1	Not found	1	Not found
b1829	Peptidases	1	1	Not found	Not found
b1598	Peptidases	1	Not found	1	Not found
b1113	Peptidases	1	Not found	Not found	Not found
b2972	Peptidases	1	Not found	Not found	Not found
b4328	Peptidases	1	Not found	Not found	Not found
b3447	Peptidases	-1	Not found	Not found	Not found
b1298	Peptidases	-1	Not found	Not found	Not found
b1967	Peptidases	-1	Not found	Not found	Not found
b1494	Peptidases	-1	Not found	Not found	Not found
b3739	Photosynthesis proteins	1	Not found	Not found	Not found
b2751	Purine metabolism	1	Not found	Not found	Not found
b0160	Purine metabolism	1	Not found	1	Not found
b2744	Purine metabolism	1	Not found	Not found	Not found
b0477	Purine metabolism	-1	Not found	Not found	Not found
b1623	Purine metabolism	-1	Not found	Not found	Not found
b0512	Purine metabolism	-1	Not found	Not found	Not found
b1970	Purine metabolism	-1	Not found	Not found	Not found
b2235	Purine metabolism	-1	-1	Not found	Not found
b2675	Purine metabolism	-1	Not found	Not found	Not found
b2234	Purine metabolism	-1	Not found	Not found	Not found
b4238	Purine metabolism	-1	Not found	Not found	Not found
b0337	Pyrimidine metabolism	1	Not found	Not found	Not found
b3602	Ribosome biogenesis	-1	Not found	Not found	Not found
b0953	Ribosome biogenesis	-1	Not found	Not found	Not found
b1480	Ribosome biogenesis	-1	Not found	Not found	Association
b1037	Secretion system	-1	Not found	Not found	Association
b1042	Secretion system	-1	Not found	Not found	Not found
b1039	Secretion system	-1	Not found	Not found	Association
b1038	Secretion system	-1	Not found	Not found	Association
b0726	TCA cycle and aNot foundplerotic enzymes	1	Not found	Not found	Association
b4122	TCA cycle and aNot foundplerotic enzymes	1	Not found	Not found	Not found
b0727	TCA cycle and aNot foundplerotic enzymes	1	Not found	Not found	Association
b0728	TCA cycle and aNot foundplerotic enzymes	1	Not found	Not found	Association
b2979	TCA cycle and aNot foundplerotic enzymes	-1	Not found	Not found	Association
b4015	TCA cycle and aNot foundplerotic enzymes	-1	Not found	Not found	Association
b0064	Transcription factors	1	Not found	Not found	Not found
b0330	Transcription factors	1	Not found	Not found	Not found
b0564	Transcription factors	1	Not found	1	Not found
b1303	Transcription factors	1	Not found	Not found	Not found
b0346	Transcription factors	1	Not found	Not found	Not found
b0504	Transcription factors	1	Not found	Not found	Not found
b0034	Transcription factors	1	Not found	Not found	Not found
b1799	Transcription factors	1	Not found	Not found	Not found
b3418	Transcription factors	1	Not found	Not found	Not found
b1916	Transcription factors	1	Not found	Not found	Not found
b2916	Transcription factors	-1	Not found	Not found	Not found
b1642	Transcription factors	-1	Not found	Not found	Not found
b2479	Transcription factors	-1	Not found	Not found	Not found
b1334	Transcription factors	-1	Not found	Not found	Association
b0313	Transcription factors	-1	Not found	Not found	Not found
b1306	Transcription factors	-1	Not found	Not found	Association
b3555	Transcription factors	-1	Not found	Not found	Not found
b4062	Transcription factors	-1	Not found	Not found	Not found
b1040	Transcription factors	-1	Not found	-1	Association
b4293	Transcription machinery	-1	Not found	Not found	Not found
b3887	Transfer RNot found biogenesis	1	Not found	1	Not found
b4049	Transfer RNot found biogenesis	-1	-1	Not found	Not found
b4550	Translation factors	-1	Not found	Not found	Not found
b1440	Transport	1	Not found	Not found	Not found
b0451	Transport	1	-1	Not found	Not found
b1290	Transport	1	1	Not found	Not found
b4193	Transport	1	Not found	1	Association
b1291	Transport	1	1	Not found	Not found
b1293	Transport	1	Not found	Not found	Not found
b0929	Transport	1	-1	Not found	Association
b2424	Transport	1	Not found	Not found	Not found
b1292	Transport	1	Not found	Not found	Not found
b1294	Transport	1	1	1	Not found
b1711	Transport	1	Not found	Not found	Not found
b3367	Transport	1	Not found	Not found	Association
b0198	Transport	1	Not found	Not found	Not found
b3458	Transport	1	Not found	Not found	Not found
b2423	Transport	1	Not found	Not found	Not found
b3455	Transport	1	Not found	1	Not found
b3457	Transport	1	Not found	Not found	Not found
b3749	Transport	1	Not found	Not found	Not found
b1600	Transport	1	Not found	Not found	Not found
b1599	Transport	1	Not found	Not found	Not found
b1920	Transport	1	Not found	Not found	Association
b2422	Transport	1	Not found	Not found	Not found
b3456	Transport	1	Not found	Not found	Not found
b1441	Transport	1	Not found	Not found	Not found
b3454	Transport	1	Not found	Not found	Not found
b3161	Transport	1	Not found	Not found	Association
b0829	Transport	1	Not found	Not found	Not found
b1682	Transport	1	Not found	Not found	Association
b0365	Transport	1	Not found	Not found	Not found
b2093	Transport	1	Not found	Not found	Not found
b1442	Transport	1	Not found	Not found	Not found
b1443	Transport	1	Not found	Not found	Not found
b0830	Transport	1	Not found	Not found	Not found
b0366	Transport	1	Not found	Not found	Not found
b4115	Transport	1	1	Not found	Not found
b3661	Transport	1	1	Not found	Not found
b0832	Transport	1	Not found	Not found	Not found
b0831	Transport	1	Not found	Not found	Not found
b1117	Transport	1	Not found	Not found	Not found
b2943	Transport	1	1	Not found	Not found
b1918	Transport	1	Not found	Not found	Not found
b0433	Transport	1	Not found	Not found	Not found
b0151	Transport	1	Not found	Not found	Not found
b1621	Transport	1	Not found	Not found	Not found
b2037	Transport	1	Not found	Not found	Not found
b0737	Transport	1	Not found	-1	Not found
b1588	Transport	1	Not found	Not found	Not found
b1118	Transport	1	1	Not found	Not found
b2128	Transport	1	Not found	Not found	Not found
b1589	Transport	1	Not found	Not found	Not found
b1124	Transport	1	1	Not found	Not found
b3819	Transport	1	Not found	Not found	Not found
b3541	Transport	1	Not found	Not found	Association
b3540	Transport	1	Not found	Not found	Association
b1116	Transport	1	Not found	Not found	Not found
b1528	Transport	-1	Not found	Not found	Not found
b0576	Transport	-1	Not found	Not found	Not found
b1738	Transport	-1	Not found	Not found	Not found
b2679	Transport	-1	Not found	Not found	Association
b2975	Transport	-1	Not found	Not found	Association
b0898	Transport	-1	Not found	Not found	Not found
b2924	Transport	-1	Not found	Not found	Not found
b2789	Transport	-1	Not found	Not found	Not found
b0592	Transport	-1	Not found	Not found	Not found
b1243	Transport	-1	1	Not found	Not found
b1981	Transport	-1	Not found	Not found	Not found
b1296	Transport	-1	Not found	Not found	Not found
b3899	Transport	-1	Not found	Not found	Not found
b2663	Transport	-1	Not found	Not found	Not found
b4132	Transport	-1	Not found	Not found	Not found
b0904	Transport	-1	Not found	-1	Association
b1469	Transport	-1	Not found	Not found	Not found
b2148	Transport	-1	Not found	1	Not found
b2392	Transport	-1	1	Not found	Not found
b0314	Transport	-1	Not found	Not found	Not found
b2106	Transport	-1	1	Not found	Not found
b2578	Transport	-1	Not found	Not found	Not found
b4411	Transport	-1	Not found	-1	Not found
b1496	Transport	-1	Not found	Not found	Not found
b3508	Transport	-1	Not found	-1	Not found
b1713	tRNot found loading	1	Not found	-1	Not found
b1714	tRNot found loading	1	Not found	Not found	Not found
b3869	Two-component system	1	-1	Not found	Not found
b3868	Two-component system	1	Not found	Not found	Not found
b4003	Two-component system	1	Not found	1	Not found
b0694	Two-component system	1	Not found	Not found	Not found
b0734	Two-component system	1	Not found	Not found	Not found
b4399	Two-component system	1	Not found	Not found	Not found
b3405	Two-component system	1	Not found	Not found	Association
b4398	Two-component system	1	Not found	Not found	Not found
b4401	Two-component system	1	1	-1	Not found
b3404	Two-component system	1	Not found	Not found	Association
b3668	Two-component system	1	Not found	Not found	Not found
b0993	Two-component system	1	Not found	Not found	Not found
b2553	Two-component system	-1	Not found	-1	Not found
b0655	Two-component system	-1	Not found	Not found	Not found
b0652	Two-component system	-1	Not found	Not found	Not found
b1968	Two-component system	-1	-1	Not found	Not found
b1969	Two-component system	-1	-1	Not found	Not found
b0574	Two-component system	-1	Not found	Not found	Not found
b0572	Two-component system	-1	Not found	Not found	Not found
Table:	Mapping with previous gene expression datasets
Fold change direction : 1 Positive ; -1 Negative
Association: Publicly available dataset describing the regulon of ArcA a) gene expression data b) reporter studies c) computational binding studies d) experimentally derived binding
Arfin data , PMID: 10871608 ; Preito data (rich media), PMID: 22180530
Only the significant DE genes in each of the dataset has been represented here (FDR < 0.05 or FC ≥2 / =< 0.5)
KEGG Pathway mapping as defined in methods section

## Sheet: Regs differentially expressed
		IHF							ArcA							FNR
Up			Down				Up			Down				Up			Down
Regulators			Regulators				Regulators			Regulators				Regulators			Regulators
appY	b0564		fnr	b1334			puuR	b1299		betI	b0313			lldR	b3604		soxS	b4062
araC	b0064		pspC	b1306			lldR	b3604		metJ	b3938			puuR	b1299		argR	b3237
prpR	b0330		csgD	b1040			csgD	b1040		soxS	b4062			prpR	b0330		lsrR	b1512
pspF	b1303		soxS	b4062			mhpR	b0346		metR	b3828						mngR	b0730
mhpR	b0346		yiaG	b3555			prpR	b0330		fecI	b4293						agaR	b3131
caiF	b0034		gcvR	b2479			feaR	b1384									hupA	b4000
malT	b3418		betI	b0313			galS	b2151									slyA	b1642
sdiA	b1916		argP	b2916			malT	b3418									hns	b1237
allS	b0504		slyA	b1642			hcaR	b2537									ihfB	b0912
dmlR	b1799		hns	b1237			dmlR	b1799
arcA	b4401		stpA	b2669			rpoE	b2573
glnG	b3868		dps	b0812
creB	b4398		fecI	b4293
kdpE	b0694		csrA	b2696
ompR	b3405		yedW	b1969
Table: Regulators differentially expressed in KEGG pathway enriched							Table: Regulators differentially expressed in KEGG pathway enriched							Table: Regulators differentially expressed in KEGG pathway enriched
DEGs in ihf mutant compared to WT							DEGs in arcA mutant compared to WT							DEGs in fnr mutant compared to WT

## Sheet: Reg enrichment fnr up DEGs 
DEGs	keggid	Global and Local Regulators	Pathway	ArcA	IHF	Fur	PuuR	CysB	NtrC/GlnG	ArgR
cysH	b2762	CysB,HypT,IHF	Amino acid metabolism	#N/A	+	#N/A	#N/A	+	#N/A	#N/A
tauD	b0368	Cbl,CysB	Amino acid metabolism	#N/A	#N/A	#N/A	#N/A	+	#N/A	#N/A
tauA	b0365	Cbl,CysB	Transport	#N/A	#N/A	#N/A	#N/A	+	#N/A	#N/A
tauB	b0366	Cbl,CysB	Transport	#N/A	#N/A	#N/A	#N/A	+	#N/A	#N/A
tauC	b0367	Cbl,CysB	Transport	#N/A	#N/A	#N/A	#N/A	+	#N/A	#N/A
carB	b0033	ArgR,Fis,IHF,PepA,PurR,RutR	Pyrimidine metabolism	#N/A	+-	#N/A	#N/A	#N/A	#N/A	-
astA	b1747	ArgR,NtrC	Amino acid metabolism	#N/A	#N/A	#N/A	#N/A	#N/A	+	+
astC	b1748	ArgR,NtrC	Amino acid metabolism	#N/A	#N/A	#N/A	#N/A	#N/A	+	+
astB	b1745	ArgR,NtrC	Amino acid metabolism	#N/A	#N/A	#N/A	#N/A	#N/A	+	+
astD	b1746	ArgR,NtrC	Amino acid metabolism	#N/A	#N/A	#N/A	#N/A	#N/A	+	+
puuC	b1300	ArcA,CRP,PuuR	Amino acid metabolism	-	#N/A	#N/A	-	#N/A	#N/A	#N/A
puuB	b1301	ArcA,CRP,PuuR	Amino acid metabolism	-	#N/A	#N/A	-	#N/A	#N/A	#N/A
puuE	b1302	ArcA,CRP,PuuR	Amino acid metabolism	-	#N/A	#N/A	-	#N/A	#N/A	#N/A
puuD	b1298	ArcA,CRP,PuuR	Peptidases	-	#N/A	#N/A	-	#N/A	#N/A	#N/A
puuR	b1299	ArcA,CRP,PuuR	Transcription factors	-	#N/A	#N/A	-	#N/A	#N/A	#N/A
puuA	b1297	ArcA,FNR,PuuR	Amino acid metabolism	-	#N/A	#N/A	-	#N/A	#N/A	#N/A
puuP	b1296	ArcA,FNR,PuuR	Transport	-	#N/A	#N/A	-	#N/A	#N/A	#N/A
patA	b3073	Fis,IHF,NtrC	Amino acid metabolism	#N/A	?	#N/A	#N/A	#N/A	+	#N/A
ddpD	b1484	NtrC	Transport	#N/A	#N/A	#N/A	#N/A	#N/A	+	#N/A
potI	b0857	NtrC	Transport	#N/A	#N/A	#N/A	#N/A	#N/A	+	#N/A
potH	b0856	NtrC	Transport	#N/A	#N/A	#N/A	#N/A	#N/A	+	#N/A
sucA	b0726	ArcA,CRP,FNR,Fur,IHF	TCA cycle and anaplerotic enzymes	+-	-	+	#N/A	#N/A	#N/A	#N/A
sucC	b0728	ArcA,CRP,FNR,Fur,IHF	TCA cycle and anaplerotic enzymes	+-	-	+	#N/A	#N/A	#N/A	#N/A
sucB	b0727	ArcA,CRP,FNR,Fur,IHF	TCA cycle and anaplerotic enzymes	+-	-	+	#N/A	#N/A	#N/A	#N/A
sucD	b0729	ArcA,CRP,FNR,Fur,IHF	TCA cycle and anaplerotic enzymes	+-	-	+	#N/A	#N/A	#N/A	#N/A
sdhD	b0722	ArcA,CRP,FNR,Fur	TCA cycle and anaplerotic enzymes	+-	#N/A	+	#N/A	#N/A	#N/A	#N/A
sdhA	b0723	ArcA,CRP,FNR,Fur	TCA cycle and anaplerotic enzymes	+-	#N/A	+	#N/A	#N/A	#N/A	#N/A
sdhC	b0721	ArcA,CRP,FNR,Fur	TCA cycle and anaplerotic enzymes	+-	#N/A	+	#N/A	#N/A	#N/A	#N/A
sdhB	b0724	ArcA,CRP,FNR,Fur	TCA cycle and anaplerotic enzymes	+-	#N/A	+	#N/A	#N/A	#N/A	#N/A
katE	b1732	Fis,Fur	Other enzymes	#N/A	#N/A	+	#N/A	#N/A	#N/A	#N/A
acs	b4069	CRP,Fis,IHF	Glycolysis	#N/A	-	#N/A	#N/A	#N/A	#N/A	#N/A
actP	b4067	CRP,Fis,IHF	Transport	#N/A	-	#N/A	#N/A	#N/A	#N/A	#N/A
glcE	b4468	ArcA,GlcC,IHF,PdhR	TCA cycle and anaplerotic enzymes	-	+	#N/A	#N/A	#N/A	#N/A	#N/A
glcF	b4467	ArcA,GlcC,IHF,PdhR	TCA cycle and anaplerotic enzymes	-	+	#N/A	#N/A	#N/A	#N/A	#N/A
glcD	b2979	ArcA,GlcC,IHF,PdhR	TCA cycle and anaplerotic enzymes	-	+	#N/A	#N/A	#N/A	#N/A	#N/A
mhpD	b0350	CRP,MhpR	Amino acid metabolism	#N/A	#N/A	#N/A	#N/A	#N/A	#N/A	#N/A
mhpC	b0349	CRP,MhpR	Amino acid metabolism	#N/A	#N/A	#N/A	#N/A	#N/A	#N/A	#N/A
aldB	b3588	CRP,Fis	Glycolysis	#N/A	#N/A	#N/A	#N/A	#N/A	#N/A	#N/A
prpR	b0330	AscG,CRP,PhoB,PrpR	Transcription factors	#N/A	#N/A	#N/A	#N/A	#N/A	#N/A	#N/A
tnaB	b3709	CRP,TorR	Transport	#N/A	#N/A	#N/A	#N/A	#N/A	#N/A	#N/A
ugpE	b3451	CRP,PhoB	Transport	#N/A	#N/A	#N/A	#N/A	#N/A	#N/A	#N/A
ugpC	b3450	CRP,PhoB	Transport	#N/A	#N/A	#N/A	#N/A	#N/A	#N/A	#N/A
exuT	b3093	CRP,DpiA,ExuR	Transport	#N/A	#N/A	#N/A	#N/A	#N/A	#N/A	#N/A
betA	b0311	ArcA,BetI,Cra	Amino acid metabolism	-	#N/A	#N/A	#N/A	#N/A	#N/A	#N/A
betB	b0312	ArcA,BetI,Cra	Amino acid metabolism	-	#N/A	#N/A	#N/A	#N/A	#N/A	#N/A
lldD	b3605	ArcA,LldR	Glycolysis	-	#N/A	#N/A	#N/A	#N/A	#N/A	#N/A
fadB	b3846	ArcA,FadR,Fis	Lipid and steroid metabolism	-	#N/A	#N/A	#N/A	#N/A	#N/A	#N/A
fadE	b0221	ArcA,FadR	Lipid and steroid metabolism	-	#N/A	#N/A	#N/A	#N/A	#N/A	#N/A
fadA	b3845	ArcA,FadR,Fis	Lipid and steroid metabolism	-	#N/A	#N/A	#N/A	#N/A	#N/A	#N/A
lldR	b3604	ArcA,LldR	Transcription factors	-	#N/A	#N/A	#N/A	#N/A	#N/A	#N/A
lldP	b3603	ArcA,LldR	Transport	-	#N/A	#N/A	#N/A	#N/A	#N/A	#N/A
yedP	b1955	#N/A	Carbohydrate metabolism	#N/A	#N/A	#N/A	#N/A	#N/A	#N/A	#N/A
bcsZ	b3531	FNR	Carbohydrate metabolism	#N/A	#N/A	#N/A	#N/A	#N/A	#N/A	#N/A
treF	b3519	#N/A	Carbohydrate metabolism	#N/A	#N/A	#N/A	#N/A	#N/A	#N/A	#N/A
otsA	b1896	#N/A	Carbohydrate metabolism	#N/A	#N/A	#N/A	#N/A	#N/A	#N/A	#N/A
fic	b3361	#N/A	Chromosome-related	#N/A	#N/A	#N/A	#N/A	#N/A	#N/A	#N/A
menF	b2265	#N/A	Cofactor biosynthesis	#N/A	#N/A	#N/A	#N/A	#N/A	#N/A	#N/A
polB	b0060	LexA	DNA repair and recombination proteins	#N/A	#N/A	#N/A	#N/A	#N/A	#N/A	#N/A
adhP	b1478	#N/A	Glycolysis	#N/A	#N/A	#N/A	#N/A	#N/A	#N/A	#N/A
recB	b2820	LexA	Homologous recombination	#N/A	#N/A	#N/A	#N/A	#N/A	#N/A	#N/A
ynbB	b1409	RcsB-BglJ	Lipid and steroid metabolism	#N/A	#N/A	#N/A	#N/A	#N/A	#N/A	#N/A
dosP	b1489	#N/A	Other enzymes	#N/A	#N/A	#N/A	#N/A	#N/A	#N/A	#N/A
paoB	b0285	#N/A	Purine metabolism	#N/A	#N/A	#N/A	#N/A	#N/A	#N/A	#N/A
paoC	b0284	#N/A	Purine metabolism	#N/A	#N/A	#N/A	#N/A	#N/A	#N/A	#N/A
wza	b2062	RcsAB	Transport	#N/A	#N/A	#N/A	#N/A	#N/A	#N/A	#N/A
narY	b1467	#N/A	Two-component system	#N/A	#N/A	#N/A	#N/A	#N/A	#N/A	#N/A
Table: Global and local Regulator enrichment analysis of KEGG pathway enriched up-regulated DEGs in fnr mutant compared to WT
Only the regulator enrichments that were significant (Fischers exact test P < 0.01 ) are depicted here.
An arbitrary cut-off of at least 5 DEGs that belong to a particular regulator were chosen to be considered for enrichment and statistical analysis
The "+" and "-" sign indicate directly activated or repressed by those specific regulators based on binding profile with "+- " indicating dual regulation and "NA" indicating no regulation obtained from RegulonDB (10.6.3).
We determine the activity of the regulators based on TF-gene interaction. For instance, if genes are upregulated and the regulator is an activator, we suggest the activity of that regulator is increased.

## Sheet: Reg enrichment fnr down DEGs
Genes	keggid	Global and Local regulators	Pathway	IHF	Fur	FNR	Fis	NrdR	GlpR	NagC	RstA	NarL
nrdA	b2234	ArgP,CRP,DnaA,Fis,H-NS,NrdR	Purine metabolism	#N/A	#N/A	#N/A	+	-	#N/A	#N/A	#N/A	#N/A
nrdB	b2235	ArgP,CRP,DnaA,Fis,H-NS,NrdR	Purine metabolism	#N/A	#N/A	#N/A	+	-	#N/A	#N/A	#N/A	#N/A
nrdG	b4237	FNR,H-NS,NrdR	Other enzymes	#N/A	#N/A	+	#N/A	-	#N/A	#N/A	#N/A	#N/A
nrdD	b4238	FNR,H-NS,NrdR	Purine metabolism	#N/A	#N/A	+	#N/A	-	#N/A	#N/A	#N/A	#N/A
nrdE	b2675	Fur,IscR,NrdR	Purine metabolism	#N/A	-	#N/A	#N/A	-	#N/A	#N/A	#N/A	#N/A
nrdF	b2676	Fur,IscR,NrdR	Purine metabolism	#N/A	-	#N/A	#N/A	-	#N/A	#N/A	#N/A	#N/A
nagE	b0679	CRP,NagC	Transport	#N/A	#N/A	#N/A	#N/A	#N/A	#N/A	-	#N/A	#N/A
chbB	b1738	ChbR,CRP,NagC	Transport	#N/A	#N/A	#N/A	#N/A	#N/A	#N/A	-	#N/A	#N/A
feoB	b3409	FNR,Fur,NagC	Transport	#N/A	-	+	#N/A	#N/A	#N/A	?	#N/A	#N/A
feoA	b3408	FNR,Fur,NagC	Transport	#N/A	-	+	#N/A	#N/A	#N/A	?	#N/A	#N/A
feoC	b3410	FNR,Fur,NagC	Transport	#N/A	-	+	#N/A	#N/A	#N/A	?	#N/A	#N/A
ompF	b0929	CpxR,CRP,EnvY,Fur,IHF,OmpR,PhoB,RstA	Transport	+-	+	#N/A	#N/A	#N/A	#N/A	#N/A	-	#N/A
narI	b1227	Fis,FNR,IHF,NarL,RstA	Two-component system	+	#N/A	+	-	#N/A	#N/A	#N/A	+	+
narJ	b1226	Fis,FNR,IHF,NarL,RstA	Two-component system	+	#N/A	+	-	#N/A	#N/A	#N/A	+	+
narG	b1224	Fis,FNR,IHF,NarL,RstA	Two-component system	+	#N/A	+	-	#N/A	#N/A	#N/A	+	+
narH	b1225	Fis,FNR,IHF,NarL,RstA	Two-component system	+	#N/A	+	-	#N/A	#N/A	#N/A	+	+
glpQ	b2239	CRP,Fis,FNR,GlpR,IHF	Lipid and steroid metabolism	-	#N/A	+	+	#N/A	-	#N/A	#N/A	#N/A
glpT	b2240	CRP,Fis,FNR,GlpR,IHF	Transport	-	#N/A	+	+	#N/A	-	#N/A	#N/A	#N/A
glpA	b2241	ArcA,CRP,Fis,FlhDC,FNR,GlpR	Lipid and steroid metabolism	#N/A	#N/A	+	+	#N/A	-	#N/A	#N/A	#N/A
glpK	b3926	CRP,GlpR	Lipid and steroid metabolism	#N/A	#N/A	#N/A	#N/A	#N/A	-	#N/A	#N/A	#N/A
glpD	b3426	ArcA,CRP,GlpR	Lipid and steroid metabolism	#N/A	#N/A	#N/A	#N/A	#N/A	-	#N/A	#N/A	#N/A
glpF	b3927	CRP,GlpR	Transport	#N/A	#N/A	#N/A	#N/A	#N/A	-	#N/A	#N/A	#N/A
ilvA	b3772	IHF,Lrp	Amino acid metabolism	+-	#N/A	#N/A	#N/A	#N/A	#N/A	#N/A	#N/A	#N/A
ilvD	b3771	IHF,Lrp	Amino acid metabolism	+-	#N/A	#N/A	#N/A	#N/A	#N/A	#N/A	#N/A	#N/A
ilvE	b3770	IHF,Lrp	Amino acid metabolism	+-	#N/A	#N/A	#N/A	#N/A	#N/A	#N/A	#N/A	#N/A
livK	b3458	Lrp	Transport	#N/A	#N/A	#N/A	#N/A	#N/A	#N/A	#N/A	#N/A	#N/A
livM	b3456	Lrp	Transport	#N/A	#N/A	#N/A	#N/A	#N/A	#N/A	#N/A	#N/A	#N/A
livH	b3457	Lrp	Transport	#N/A	#N/A	#N/A	#N/A	#N/A	#N/A	#N/A	#N/A	#N/A
oppA	b1243	ArcA,Fur,Lrp,ModE	Transport	#N/A	-	#N/A	#N/A	#N/A	#N/A	#N/A	#N/A	#N/A
leuE	b1798	Lrp	Transport	#N/A	#N/A	#N/A	#N/A	#N/A	#N/A	#N/A	#N/A	#N/A
dmsA	b0894	Fis,FNR,IHF,ModE,NarL	Transport	-	#N/A	+	-	#N/A	#N/A	#N/A	#N/A	-
dmsC	b0896	Fis,FNR,IHF,ModE,NarL	Transport	-	#N/A	+	-	#N/A	#N/A	#N/A	#N/A	-
narK	b1223	Fis,FNR,IHF,NarL	Transport	+	#N/A	+	-	#N/A	#N/A	#N/A	#N/A	+
glnA	b3870	CRP,Fis,NtrC	Amino acid metabolism	#N/A	#N/A	#N/A	+	#N/A	#N/A	#N/A	#N/A	#N/A
cspA	b3556	Fis,H-NS	Chaperones and folding catalysts	#N/A	#N/A	#N/A	+	#N/A	#N/A	#N/A	#N/A	#N/A
hns	b1237	CspA,Fis,GadX,H-NS	Chromosome-related	#N/A	#N/A	#N/A	+	#N/A	#N/A	#N/A	#N/A	#N/A
hupA	b4000	CRP,Fis	Transcription factors	#N/A	#N/A	#N/A	+	#N/A	#N/A	#N/A	#N/A	#N/A
ihfB	b0912	IHF	DNA replication control	-	#N/A	#N/A	#N/A	#N/A	#N/A	#N/A	#N/A	#N/A
focA	b0904	ArcA,CRP,FNR,IHF,NarL	Transport	+	#N/A	+	#N/A	#N/A	#N/A	#N/A	#N/A	-
glnH	b0811	IHF,NtrC	Transport	+	#N/A	#N/A	#N/A	#N/A	#N/A	#N/A	#N/A	#N/A
glnP	b0810	IHF,NtrC	Transport	+	#N/A	#N/A	#N/A	#N/A	#N/A	#N/A	#N/A	#N/A
proV	b2677	H-NS,IHF	Transport	+	#N/A	#N/A	#N/A	#N/A	#N/A	#N/A	#N/A	#N/A
nikD	b3479	FNR,NarL,NikR	Transport	#N/A	#N/A	+	#N/A	#N/A	#N/A	#N/A	#N/A	-
nikB	b3477	FNR,NarL,NikR	Transport	#N/A	#N/A	+	#N/A	#N/A	#N/A	#N/A	#N/A	-
nikA	b3476	FNR,NarL,NikR	Transport	#N/A	#N/A	+	#N/A	#N/A	#N/A	#N/A	#N/A	-
nikE	b3480	FNR,NarL,NikR	Transport	#N/A	#N/A	+	#N/A	#N/A	#N/A	#N/A	#N/A	-
ynfE	b1587	FNR,NarL	Transport	#N/A	#N/A	+	#N/A	#N/A	#N/A	#N/A	#N/A	-
aspA	b4139	CRP,FNR,NarL	Amino acid metabolism	#N/A	#N/A	+	#N/A	#N/A	#N/A	#N/A	#N/A	-
cydA	b0733	ArcA,Cra,FNR,H-NS,HypT	Oxidative phosphorylation	#N/A	#N/A	+-	#N/A	#N/A	#N/A	#N/A	#N/A	#N/A
soxS	b4062	AcrR,FNR,Fur,SoxR,SoxS	Transcription factors	#N/A	-	-	#N/A	#N/A	#N/A	#N/A	#N/A	#N/A
cydB	b0734	ArcA,Cra,FNR,H-NS,HypT	Two-component system	#N/A	#N/A	+-	#N/A	#N/A	#N/A	#N/A	#N/A	#N/A
pepT	b1127	FNR	Peptidases	#N/A	#N/A	+	#N/A	#N/A	#N/A	#N/A	#N/A	#N/A
galE	b0759	CRP,GalR,GalS,H-NS,HU	Carbohydrate metabolism	#N/A	#N/A	#N/A	#N/A	#N/A	#N/A	#N/A	#N/A	#N/A
gapA	b1779	Cra,CRP	Glycolysis	#N/A	#N/A	#N/A	#N/A	#N/A	#N/A	#N/A	#N/A	#N/A
pykA	b1854	#N/A	Glycolysis	#N/A	#N/A	#N/A	#N/A	#N/A	#N/A	#N/A	#N/A	#N/A
murQ	b2428	CRP,MurR	Other central metabolism enzymes	#N/A	#N/A	#N/A	#N/A	#N/A	#N/A	#N/A	#N/A	#N/A
asnA	b3744	AsnC	Amino acid metabolism	#N/A	#N/A	#N/A	#N/A	#N/A	#N/A	#N/A	#N/A	#N/A
putA	b1014	BasR,MarA,PutA	Amino acid metabolism	#N/A	#N/A	#N/A	#N/A	#N/A	#N/A	#N/A	#N/A	#N/A
thrA	b0002	#N/A	Amino acid metabolism	#N/A	#N/A	#N/A	#N/A	#N/A	#N/A	#N/A	#N/A	#N/A
cspE	b0623	CRP,DinJ-YafQ	Chaperones and folding catalysts	#N/A	#N/A	#N/A	#N/A	#N/A	#N/A	#N/A	#N/A	#N/A
cspC	b1823	#N/A	Chaperones and folding catalysts	#N/A	#N/A	#N/A	#N/A	#N/A	#N/A	#N/A	#N/A	#N/A
trxC	b2582	OxyR	Chaperones and folding catalysts	#N/A	#N/A	#N/A	#N/A	#N/A	#N/A	#N/A	#N/A	#N/A
ppiA	b3363	CpxR,CRP,CytR	Chaperones and folding catalysts	#N/A	#N/A	#N/A	#N/A	#N/A	#N/A	#N/A	#N/A	#N/A
ynfK	b1593	CRP,Mlc	Cofactor biosynthesis	#N/A	#N/A	#N/A	#N/A	#N/A	#N/A	#N/A	#N/A	#N/A
pntA	b1603	#N/A	Cofactor biosynthesis	#N/A	#N/A	#N/A	#N/A	#N/A	#N/A	#N/A	#N/A	#N/A
pntB	b1602	#N/A	Cofactor biosynthesis	#N/A	#N/A	#N/A	#N/A	#N/A	#N/A	#N/A	#N/A	#N/A
rpiB	b4090	AlsR	Pentose phosphate metabolism	#N/A	#N/A	#N/A	#N/A	#N/A	#N/A	#N/A	#N/A	#N/A
purA	b4177	GadE,MarA,PurR	Purine metabolism	#N/A	#N/A	#N/A	#N/A	#N/A	#N/A	#N/A	#N/A	#N/A
argR	b3237	ArgR	Transcription factors	#N/A	#N/A	#N/A	#N/A	#N/A	#N/A	#N/A	#N/A	#N/A
lsrR	b1512	CRP,LsrR	Transcription factors	#N/A	#N/A	#N/A	#N/A	#N/A	#N/A	#N/A	#N/A	#N/A
mngR	b0730	MngR	Transcription factors	#N/A	#N/A	#N/A	#N/A	#N/A	#N/A	#N/A	#N/A	#N/A
agaR	b3131	AgaR	Transcription factors	#N/A	#N/A	#N/A	#N/A	#N/A	#N/A	#N/A	#N/A	#N/A
infA	b0884	#N/A	Translation factors	#N/A	#N/A	#N/A	#N/A	#N/A	#N/A	#N/A	#N/A	#N/A
aroP	b0112	Cra,TyrR	Transport	#N/A	#N/A	#N/A	#N/A	#N/A	#N/A	#N/A	#N/A	#N/A
nupG	b2964	CRP,CytR,DeoR	Transport	#N/A	#N/A	#N/A	#N/A	#N/A	#N/A	#N/A	#N/A	#N/A
fepB	b0592	Fur,RutR	Transport	#N/A	-	#N/A	#N/A	#N/A	#N/A	#N/A	#N/A	#N/A
tonB	b1252	Fur	Transport	#N/A	+-	#N/A	#N/A	#N/A	#N/A	#N/A	#N/A	#N/A
cusC	b0572	CusR,HprR,PhoB	Two-component system	#N/A	#N/A	#N/A	#N/A	#N/A	#N/A	#N/A	#N/A	#N/A
glnB	b2553	PurR	Two-component system	#N/A	#N/A	#N/A	#N/A	#N/A	#N/A	#N/A	#N/A	#N/A
ynjE	b1757	#N/A	Amino acid metabolism	#N/A	#N/A	#N/A	#N/A	#N/A	#N/A	#N/A	#N/A	#N/A
asnB	b0674	GadX	Amino acid metabolism	#N/A	#N/A	#N/A	#N/A	#N/A	#N/A	#N/A	#N/A	#N/A
ung	b2580	CpxR	Base excision repair	#N/A	#N/A	#N/A	#N/A	#N/A	#N/A	#N/A	#N/A	#N/A
zapB	b3928	#N/A	Cell cycle	#N/A	#N/A	#N/A	#N/A	#N/A	#N/A	#N/A	#N/A	#N/A
dsbB	b1185	#N/A	Chaperones and folding catalysts	#N/A	#N/A	#N/A	#N/A	#N/A	#N/A	#N/A	#N/A	#N/A
fkpA	b3347	#N/A	Chaperones and folding catalysts	#N/A	#N/A	#N/A	#N/A	#N/A	#N/A	#N/A	#N/A	#N/A
ribC	b1662	#N/A	Cofactor biosynthesis	#N/A	#N/A	#N/A	#N/A	#N/A	#N/A	#N/A	#N/A	#N/A
minE	b1174	#N/A	Cytoskeleton proteins	#N/A	#N/A	#N/A	#N/A	#N/A	#N/A	#N/A	#N/A	#N/A
mgsA	b0963	#N/A	Glycolysis	#N/A	#N/A	#N/A	#N/A	#N/A	#N/A	#N/A	#N/A	#N/A
gldA	b3945	#N/A	Other central metabolism enzymes	#N/A	#N/A	#N/A	#N/A	#N/A	#N/A	#N/A	#N/A	#N/A
pptA	b1461	#N/A	Other enzymes	#N/A	#N/A	#N/A	#N/A	#N/A	#N/A	#N/A	#N/A	#N/A
pgaB	b1023	NhaR,OmpR	Other enzymes	#N/A	#N/A	#N/A	#N/A	#N/A	#N/A	#N/A	#N/A	#N/A
yhbU	b3158	#N/A	Peptidases	#N/A	#N/A	#N/A	#N/A	#N/A	#N/A	#N/A	#N/A	#N/A
pepE	b4021	#N/A	Peptidases	#N/A	#N/A	#N/A	#N/A	#N/A	#N/A	#N/A	#N/A	#N/A
pqqL	b1494	#N/A	Peptidases	#N/A	#N/A	#N/A	#N/A	#N/A	#N/A	#N/A	#N/A	#N/A
mepS	b2175	#N/A	Peptidases	#N/A	#N/A	#N/A	#N/A	#N/A	#N/A	#N/A	#N/A	#N/A
tdk	b1238	#N/A	Pyrimidine metabolism	#N/A	#N/A	#N/A	#N/A	#N/A	#N/A	#N/A	#N/A	#N/A
rpmG	b3636	#N/A	Ribosome	#N/A	#N/A	#N/A	#N/A	#N/A	#N/A	#N/A	#N/A	#N/A
raiA	b2597	CRP	Ribosome biogenesis	#N/A	#N/A	#N/A	#N/A	#N/A	#N/A	#N/A	#N/A	#N/A
slyA	b1642	#N/A	Transcription factors	#N/A	#N/A	#N/A	#N/A	#N/A	#N/A	#N/A	#N/A	#N/A
yddA	b1496	#N/A	Transport	#N/A	#N/A	#N/A	#N/A	#N/A	#N/A	#N/A	#N/A	#N/A
potB	b1125	#N/A	Transport	#N/A	#N/A	#N/A	#N/A	#N/A	#N/A	#N/A	#N/A	#N/A
mscL	b3291	#N/A	Transport	#N/A	#N/A	#N/A	#N/A	#N/A	#N/A	#N/A	#N/A	#N/A
nhaB	b1186	#N/A	Transport	#N/A	#N/A	#N/A	#N/A	#N/A	#N/A	#N/A	#N/A	#N/A
ynjB	b1754	#N/A	Transport	#N/A	#N/A	#N/A	#N/A	#N/A	#N/A	#N/A	#N/A	#N/A
mdtK	b1663	#N/A	Transport	#N/A	#N/A	#N/A	#N/A	#N/A	#N/A	#N/A	#N/A	#N/A
potC	b1124	#N/A	Transport	#N/A	#N/A	#N/A	#N/A	#N/A	#N/A	#N/A	#N/A	#N/A
Table: Global and local Regulator enrichment analysis of KEGG pathway enriched down-regulated DEGs in fnr mutant compared to WT
Only the regulator enrichments that were significant (Fischers exact test P < 0.01 ) are depicted here.
An arbitrary cut-off of at least 5 DEGs that belong to a particular regulator were chosen to be considered for enrichment and statistical analysis
The "+" and "-" sign indicate directly activated or repressed by those specific regulators based on binding profile with "+- " indicating dual regulation and "NA" indicating no regulation obtained from RegulonDB (10.6.3).
We determine the activity of the regulators based on TF-gene interaction. For instance, if genes are upregulated and the regulator is an activator, we suggest the activity of that regulator is increased.

[truncated: 12 more sheets: Reg enrichment arcA up DEGs, Reg enrichment arcA down DEGs, Reg enrichment ihf up DEGs, Reg enrichment ihf down DEGs, List of metabolites, Abs_conc of metabolies, Calibration, ME_nonME_genes_anaerobic, Transcriptome_fractions, Primers _list, qRT-PCR_validation, qRT-PCR_primers]
